# Supplementary material for: Compilation of Genotype and Phenotype Data in GCDH-LOVD for Variant Classification and Further Application
Source: Genes (Basel). 2023 Dec 14;14(12):2218. doi: 10.3390/genes14122218 (PMC10742628; doi:10.3390/genes14122218)
Supplement: Supplementary file 1 [file genes-14-02218-s001.zip]

Archive with 1 entries (1 files):
- genes-2754842-supplementary.xlsx
