# Supplementary material for: Compilation of Genotype and Phenotype Data in GCDH-LOVD for Variant Classification and Further Application
Source: Genes (Basel). 2023 Dec 14;14(12):2218. doi: 10.3390/genes14122218 (PMC10742628; doi:10.3390/genes14122218)
Supplement: Supplementary file 1 [file genes-14-02218-s001.zip › genes-2754842-supplementary.xlsx]

## Sheet: S1
Table S1. Assessment for variant classification.
cDNA	Protein	Exon	ClinVar	PS1, PS1_Moderate	PM5, PM5_Supporting	unrelated individuals in LOVD	related individuals in LOVD	Zygosity	PMID	PS4,PS4_Moderate, PS4_Supporting	PM3_Supporting/PM3/PM3_Strong/PM3_Very Strong	PP4/PP4_Moderate	PVS1/PVS1_Strong/PVS1_Moderate/PVS1_Supporting	REVEL	PP3_Strong/PP3_Moderate/PP3/BP4/BP7	gnomAD AC (Exome) (v2.1.1)	gnomAD AF (Exome) (v2.1.1)	gnomAD FAF (Exome) (v2.1.1)	PM2_Supporting/BA1/BS1	FuncStudies – in vitro activity	FuncStudies – cDNA	FuncStudies – in silico	FuncStudies – other	BS3 – E. coli	PS3	PM4 / PM4_Supporting	PM1	PP1	PS1/PM5/PS4/PM3/PP4/PVS1/PP3/PS3/PM4/PM2/PM1	Sum	ACMG
c.1A>G	p.Met1?	2	yes	no	no	1	0	het	17622945	no	PM3_Supporting	PP4	PVS1_Moderate	–	no	0	0	0	PM2-Supporting						no	no	no	-	nononoPM3_SupportingPP4PVS1_ModeratenononoPM2-Supportingno	1+1+2+1	VUS
c.10A>T	p.(Arg4*)	2	no	no	no	1	0	hom	33064266	no	no	no	PVS1	–	no	0	0	0	PM2-Supporting						no	no	no	-	nononononoPVS1nononoPM2-Supportingno	8+1	LP
c.11del	p.(Arg4Lysfs*8)	2	no	no	no	1	0	het	18304851	no	no	no	PVS1	–	no	2	0.000008186	0.000009610	PM2-Supporting						no	no	no	-	nononononoPVS1nononoPM2-Supportingno	8+1	LP
c.79del	p.(Ala27Argfs*34)	2	yes	no	no	1	0	het	32240488	no	PM3_Supporting	no	PVS1	–	no	0	0	0	PM2-Supporting						no	no	no	-	nononoPM3_SupportingnoPVS1nononoPM2-Supportingno	1+8+1	P
c.90del	p.(Glu31Argfs*30)	2	no	no	no	0	2	het	21176883	no	PM3_Supporting	PP4	PVS1	–	no	0	0	0	PM2-Supporting						no	no	no	-	nononoPM3_SupportingPP4PVS1nononoPM2-Supportingno	1+1+8+1	P
c.91+5G>A	p.?	2i	yes	PS1	no	7	0	2 het, 4 hom	33064266	PS4_Moderate	PM3	no	no	–	PP3	1	0.000003982	–	PM2-Supporting						no	no	no	-	PS1noPS4_ModeratePM3nonoPP3nonoPM2-Supportingno	2+4+2+1+1	P
c.91+5G>T	p.?	2i	yes	no	no	9	4 families with 4, 6, 3, 1 and 1 related affected individuals	20 hom	7795610,15689364, 1986098, 11825066	PS4_Moderate	PM3_Supporting	PP4_Moderate	PVS1 (RNA)	–	no	0	0	0	PM2-Supporting		aberrant splicing (PMID 7795610)				no	no	no	-	nonoPS4_ModeratePM3_SupportingPP4_ModeratePVS1 (RNA)nononoPM2-Supportingno	2+1+2+8+1	P
c.109_110del	p.(Gln37Glufs*5)	3	yes	no	no	2	0	het	28302372, 34306040	PS4_Supporting	PM3_Supporting	no	PVS1	–	no	0	0	0	PM2-Supporting						no	no	no	-	nonoPS4_SupportingPM3_SupportingnoPVS1nononoPM2-Supportingno	1+1+8+1	P
c.127+1G>T	p.?	3i	yes (5)	no	no	1	0	het	32240488	no	PM3_Supporting	no	PVS1_Moderate	–	no	0	0	0	PM2-Supporting						no	no	no	-	nononoPM3_SupportingnoPVS1_ModeratenononoPM2-Supportingno	1+2+1	VUS
c.148T>C	p.(Trp50Arg)	4	yes	no	no	5	0	4 het, 1 hom	24332224, 21811973	PS4_Moderate	PM3	no	no	0.871	PP3_Moderate	0	0	0	PM2-Supporting						no	no	no	-	nonoPS4_ModeratePM3nonoPP3_ModeratenonoPM2-Supportingno	2+2+2+1	LP
c.148T>G	p.(Trp50Gly)	4	yes (4)	no	PM5	1	0	hom	29665094	no	no	no	no	0.881	PP3_Moderate	2	0.000007990	0.000009580	PM2-Supporting						no	no	no	-	noPM5nonononoPP3_ModeratenonoPM2-Supportingno	2+2+1	VUS
c.150G>C	p.(Trp50Cys)	4	yes (5)	no	PM5	0	0	-	10699052	no	no	no	no	0.903	PP3_Moderate	0	0	0	PM2-Supporting			leads to electrostatic changes on the surface of GCDH (PMID 28062662)			no	no	no	-	noPM5nonononoPP3_ModeratenonoPM2-Supportingno	2+2+1	VUS
c.152dup	p.(Asp52Glyfs*13)	4	no	no	no	1	0	hom	26071121	no	no	no	PVS1	–	no	0	0	0	PM2-Supporting						no	no	no	-	nononononoPVS1nononoPM2-Supportingno	8+1	LP
c.157C>T	p.(Pro53Ser)	4	yes (4;5)	no	no	1	0	het	22728054	no	PM3_Supporting	PP4	no	0.322	no	2	0.000007985	0.000002940	PM2-Supporting						no	no	no	-	nononoPM3_SupportingPP4nonononoPM2-Supportingno	1+1+1	VUS
c.158C>A	p.(Pro53Gln)	4	no	no	no	1	0	hom	22728054	no	no	no	no	0.545	no	0	0	0	PM2-Supporting						no	no	no	-	nononononononononoPM2-Supportingno	1	VUS
c.158del	p.(Pro53Argfs*8)	4	no	no	no	0	0	-	9711871	no	no	no	PVS1	–	no	0	0	0	PM2-Supporting						no	no	no	-	nononononoPVS1nononoPM2-Supportingno	8+1	LP
c.161T>C	p.(Leu54Pro)	4	no	no	no	1	0	het	32240488	no	PM3_Supporting	no	no	0.880	PP3_Moderate	0	0	0	PM2-Supporting	in COS7-cells ch p.Leu54Pro/ p.Arg402Trp 0% (PMID 37078465)					PS3_Supporting	no	no	-	nononoPM3_SupportingnonoPP3_ModeratePS3_SupportingnoPM2-Supportingno	1+2+1+1	VUS
c.167T>G	p.(Leu56Arg)	4	no	no	no	1	0	het	33064266	no	PM3_Supporting	no	no	0.940	PP3_Strong	0	0	0	PM2-Supporting						no	no	no	-	nononoPM3_SupportingnonoPP3_StrongnonoPM2-Supportingno	1+4+1	LP
c.169G>A	p.(Glu57Lys)	4	no	no	no	2	0	het	32777384, 35662016	PS4_Supporting	PM3_Supporting	no	no	0.652	PP3	1	0.000003983	–	PM2-Supporting						no	no	no	-	nonoPS4_SupportingPM3_SupportingnonoPP3nonoPM2-Supportingno	1+1+1+1	VUS
c.176A>C	p.(Gln59Pro)	4	no	no	no	1	0	hom	20732827	no	PM3_Supporting	PP4_Moderate	no	0.691	PP3	0	0	0	PM2-Supporting						no	no	no	-	nononoPM3_SupportingPP4_ModeratenoPP3nonoPM2-Supportingno	1+2+1+1	VUS
c.179T>C	p.(Leu60Pro)	4	no	no	no	1	0	het	37020324	no	PM3_Supporting	no	no	0.922	PP3_Moderate	0	0	0	PM2-Supporting						no	no	no	-	nononoPM3_SupportingnonoPP3_ModeratenonoPM2-Supportingno	1+2+1	VUS
c.192G>C	p.(Glu64Asp)	4	no	PS1	no	1	0	het	28062662	no	no	PP4	no	0.486	no	0	0	0	PM2-Supporting						no	no	no	-	PS1nononoPP4nonononoPM2-Supportingno	4+1+1	LP
c.192G>T	p.(Glu64Asp)	4	yes	no	no	6	0	3 hom, 3 ch	24973495, 27896087	PS4_Moderate	PM3_Strong	PP4_Moderate	no	0.566	no	0	0	0	PM2-Supporting	in COS7-cells ch p.Glu64Asp/ p.Thr429Met 0% (PMID 37078465)					PS3_Supporting	no	no	-	nonoPS4_ModeratePM3_StrongPP4_ModeratenonoPS3_SupportingnoPM2-Supportingno	2+4+2+1+1	P
c.212T>C	p.(Phe71Ser)	4	no	no	no	1	0	het	10960496	no	PM3_Supporting	PP4	no	0.588	no	0	0	0	PM2-Supporting			the change in polarity brought about by F71S could prevent the salt bridge formation between residues R72 and E129, impairing GCDH folding (PMID:10960496)	Stability, Oligomerization, cellular GCDH levels (PMID: 37685964)		PS3	no	no	-	nononoPM3_SupportingPP4nonoPS3noPM2-Supportingno	1+1+4+1	LP
c.215G>T	p.(Arg72Leu)	4	no	no	no	1	0	het	21176883	no	no	PP4	no	0.555	no	0	0	0	PM2-Supporting						no	no	no	-	nonononoPP4nonononoPM2-Supportingno	1+1	VUS
c.219del	p.(Tyr74Thrfs*68)	4	yes	no	no	8	0	het	12473778, 32240488	PS4_Moderate	PM3_Strong	PP4	PVS1	–	no	1	0.000003978	–	PM2-Supporting						no	no	no	-	nonoPS4_ModeratePM3_StrongPP4PVS1nononoPM2-Supportingno	2+4+1+8+1	P
c.221A>G	p.(Tyr74Cys)	4	no	no	no	1	0	hom	37275239	no	PM3_Supporting	no	no	0.965	PP3_Strong	0	0	0	PM2-Supporting						no	no	no	-	nononoPM3_SupportingnonoPP3_StrongnonoPM2-Supportingno	1+4+1	LP
c.226C>T	p.(Gln76*)	4	yes	no	no	4	0	1 ch, 3 het	21176883, 17523120, 33064266	PS4_Moderate	PM3_Strong	PP4	PVS1	–	no	0	0	0	PM2-Supporting						no	no	no	-	nonoPS4_ModeratePM3_StrongPP4PVS1nononoPM2-Supportingno	2+4+1+8+1	P
c.227A>C	p.(Gln76Pro)	4	yes	no	no	1	0	hom	27672653	no	no	no	no	0.944	PP3_Strong	0	0	0	PM2-Supporting						no	no	no	-	nonononononoPP3_StrongnonoPM2-Supportingno	4+1	VUS
c.238A>C	p.(Met80Leu)	4	no	no	no	1	0	het	29665094	no	PM3_Supporting	no	no	0.545	no	0	0	0	PM2-Supporting	COS-7, homozyg. 52-82,5 %, ch mit p.Arg383Cys 18.5- 21,1 % (PMID: 37078465)			Protein amount: 78,6 % (PMID: 37078465)		no	no	no	-	nononoPM3_SupportingnononononoPM2-Supportingno	1+1	VUS
c.240G>C	p.(Met80Ile)	4	yes (3)	no	no	1	0	het	37020324	no	PM3_Supporting	no	no	0.716	PP3	0	0	0	PM2-Supporting						no	no	no	-	nononoPM3_SupportingnonoPP3nonoPM2-Supportingno	1+1+1	VUS
c.257C>T	p.(Ala86Val)	4	no	no	no	1	0	hom	33064266	no	no	no	no	0.876	PP3_Moderate	0	0	0	PM2-Supporting						no	no	no	-	nonononononoPP3_ModeratenonoPM2-Supportingno	2+1	VUS
c.262C>T	p.(Arg88Cys)	4	yes	no	no	7	0	2 hom, 1 ch, 4 het	11073722, 19433437, 21031586, 28062662, 33064266	PS4_Moderate	PM3_Strong	PP4	no	0.959	PP3_Strong	12	0.00004773	0.00006014	PM2-Supporting	0 % in E.coli (PMID: 9711871); 0,9 % in E.coli (PMID: 37685964), 0 % in E.coli (PMID: 8900227), in COS7-cells ch p.Arg88Cys/ p.Arg227Pro 3,8%, p.Arg88Cys/ p.Arg383Cys 0 %, p.Arg88Cys/ p.Ala433Glu 0 % and p.Arg88Cys/ p.Ala421Val 0% (PMID 37078465)		x;leads to electrostatic changes on the surface of GCDH (PMID 28062662)	affects mitochondrial architecture (PMID 280626662); Stability, Oligomerization (PMID: 37685964)		PS3	no	no	-	nonoPS4_ModeratePM3_StrongPP4noPP3_StrongPS3noPM2-Supportingno	2+4+1+4+4+1	P
c.263G>C	p.(Arg88Pro)	4	no	no	PM5	1	0	ch	-	no	PM3	no	no	0.948	PP3_Strong	0	0	-	PM2-Supporting						no	no	no	-	noPM5noPM3nonoPP3_StrongnonoPM2-Supportingno	2+2+4+1	LP
c.263G>A	p.(Arg88His)	4	yes	no	PM5	7	0	6 hom, 1het	21811973, 23395213, 24332224, 26055667, 32777384, 37317575	PS4_Moderate	PM3	no	no	0.966	PP3_Strong	0	0	0	PM2-Supporting						no	no	no	-	noPM5PS4_ModeratePM3nonoPP3_StrongnonoPM2-Supportingno	2+2+2+4+1	P
c.268G>A	p.(Glu90Lys)	4	yes	no	no	1	0	het	10960496	no	PM3_Supporting	PP4	no	0.947	PP3_Strong	1	0.000003978	–	PM2-Supporting			leads to electrostatic changes on the surface of GCDH (PMID 28062662)			no	no	no	-	nononoPM3_SupportingPP4noPP3_StrongnonoPM2-Supportingno	1+1+4+1	LP
c.271+1G>A	p.?	4i	yes	no	no	3	2	3 ch, 2 het	22728054, 11058907, 28302372, 29458885	PS4_Moderate	PM3_Strong	no	PVS1_Strong	–	no	0	0	0	PM2-Supporting						no	no	no	-	nonoPS4_ModeratePM3_StrongnoPVS1_StrongnononoPM2-Supportingno	2+4+4+1	P
c.278A>G	p.(His93Arg)	5	yes (3)	no	no	1	0	hom	22728054	no	no	no	no	0.739	PP3	0	0	0	PM2-Supporting						no	no	no	-	nonononononoPP3nonoPM2-Supportingno	1+1	VUS
c.281G>A	p.(Arg94Gln)	5	yes	no	PM5	2	2	3 ch, 1 hom	25762492, 31302874, 33728242	PS4_Moderate	PM3_Strong	PP4	no	0.840	PP3_Moderate	31	0.0001233	0.0007326	no						no	no	no	-	noPM5PS4_ModeratePM3_StrongPP4noPP3_Moderatenononono	2+2+4+1+2	P
c.281G>T	p.(Arg94Leu)	5	yes	no	no	1	0	het	9600243	no	PM3_Supporting	PP4	no	0.887	PP3_Moderate	1	0.000003977	–	PM2-Supporting			leads to electrostatic changes on the surface of GCDH (PMID 28062662)	affects GCDH protein stability (PMID 28062662)		PS3_Moderate	no	no	-	nononoPM3_SupportingPP4noPP3_ModeratePS3_Moderate noPM2-Supportingno	1+1+2+2+1	LP
c.299T>C	p.(Met100Thr)	5	no	no	no	2	0	1 hom, 1 het	29665094, 34504725	PS4_Supporting	PM3_Supporting	no	no	0.935	PP3_Strong	0	0	0	PM2-Supporting						no	no	no	-	nonoPS4_SupportingPM3_SupportingnonoPP3_StrongnonoPM2-Supportingno	1+1+4+1	LP
c.301G>A	p.(Gly101Arg)	5	yes	no	no	1	2	3 hom	8900228, 23884036	PS4_Moderate	PM3_Supporting	PP4_Moderate	no	0.984	PP3_Strong	1	0.000003976	–	PM2-Supporting			leads to electrostatic changes on the surface of GCDH (PMID 28062662)	affects protein expression, affects GCDH protein stability, negative impact on the complex formation with DLST (PMID 28062662)		PS3_Moderate	no	no	-	nonoPS4_ModeratePM3_SupportingPP4_ModeratenoPP3_StrongPS3_Moderate noPM2-Supportingno	2+1+2+4+2+1	P
c.302G>A	p.(Gly101Glu)	5	no	no	PM5	1	0	het	18285246	no	PM3_Supporting	no	no	0.943	PP3_Strong	1	0.000003976	–	PM2-Supporting						no	no	no	-	noPM5noPM3_SupportingnonoPP3_StrongnonoPM2-Supportingno	2+1+4+1	LP
c.309G>C	p.(Leu103Phe)	5	no	no	no	2	0	het	37020324	PS4_Supporting	PM3	no	no	0.619	no	0	0	0	PM2-Supporting						no	no	no	-	nonoPS4_SupportingPM3nononononoPM2-Supportingno	1+2+1	VUS
c.319G>A	p.(Gly107Ser)	5	yes	no	no	1	0	hom	34504725	no	PM3_Supporting	no	no	0.967	PP3_Strong	0	0	0	PM2-Supporting						no	no	no	-	nononoPM3_SupportingnonoPP3_StrongnonoPM2-Supportingno	1+4+1	LP
c.325A>G	p.(Thr109Ala)	5	yes (3)	no	no	0	0	-	-	no	no	no	no	0.85	PP3_Moderate	1	0.000003976	-	PM2-Supporting						no	no	no	-	nonononononoPP3_ModeratenonoPM2-Supportingno	2+1	VUS
c.331A>T	p.(Lys111*)	5	no	no	no	1	0	het	35662016	no	PM3_Supporting	no	PVS1	–	no	0	0	0	PM2-Supporting						no	no	no	-	nononoPM3_SupportingnoPVS1nononoPM2-Supportingno	1+8+1	P
c.334+2T>C	p.?	5i	no	no	no	1	0	het	21176883	no	PM3_Supporting	no	PVS1_Moderate	–	no	0	0	0	PM2-Supporting						no	no	no	-	nononoPM3_SupportingnoPVS1_ModeratenononoPM2-Supportingno	1+2+1	VUS
c.334G>T	p.(Gly112*)	5	yes	no	no	1	0	ch	26656312	no	PM3	no	PVS1	–	no	0	0	0	PM2-Supporting		splice site mutation, skipping of exon 5 (PMID: 26656312)				no	no	no	-	nononoPM3noPVS1nononoPM2-Supportingno	2+8+1	P
c.337T>C	p.(Tyr113His)	6	yes	no	no	3	0	1 het, 2 hom	19433437	PS4_Moderate	PM3_Supporting	PP4	no	0.831	PP3_Moderate	0	0	0	PM2-Supporting				affects GCDH protein stability, affects the stability of the homomeric complex, negative impact on the complex formation with DLST (PMID 28062662)		PS3_Moderate	no	no	-	nonoPS4_ModeratePM3_SupportingPP4noPP3_ModeratePS3_Moderate noPM2-Supportingno	2+1+1+2+4+1	P
c.344G>A	p.(Cys115Tyr)	6	yes	no	no	3	3	het	22728054, 15505400, 22771013, 27397597	PS4_Moderate	PM3	PP4	no	0.970	PP3_Strong	3	0.00001193	0.000002920	PM2-Supporting				affects GCDH protein stability, affects the stability of the homomeric complex (PMID 28062662)		PS3_Moderate	no	no	-	nonoPS4_ModeratePM3PP4noPP3_StrongPS3_Moderate noPM2-Supportingno	2+2+1+4+2+1	P
c.349G>A	p.(Gly117Arg)	6	no	no	no	3	0	1 hom, 2 het	28062662, 32777384	PS4_Moderate	PM3_Supporting	PP4	no	0.976	PP3_Strong	0	0	0	PM2-Supporting			leads to electrostatic changes on the surface of GCDH (PMID 28062662)	affects GCDH protein stability, affects the complex formation with ETFB (PMID 28062662)		PS3_Moderate	no	no	-	nonoPS4_ModeratePM3_SupportingPP4noPP3_StrongPS3_Moderate noPM2-Supportingno	2+1+1+4+2+1	P
c.356C>T	p.(Ser119Leu)	6	yes	no	no	3	3	2 hom, 3 ch, 1 het	11015709, 17188916, 26071121, 28389991	PS4_Moderate	PM3_Strong	no	no	0.961	PP3_Strong	3	0.00001193	–	PM2-Supporting			disrupts hydrogen-bond with E64 and A122 (PMID:26071121)	affects protein expression, affects GCDH protein stability, affects the stability of the homomeric complex, affects the complex formation with ETFB (PMID 28062662)		PS3	no	no	-	nonoPS4_ModeratePM3_StrongnonoPP3_StrongPS3noPM2-Supportingno	2+4+4+4+1	P
c.365C>T	p.(Ala122Val)	6	yes	no	no	0	0	-	9711871	no	no	no	no	0.943	PP3_Strong	2	0.000007954	0.00001082	PM2-Supporting						no	no	no	-	nonononononoPP3_StrongnonoPM2-Supportingno	4+1	VUS
c.368A>G	p.(Tyr123Cys)	6	yes	no	no	2	0	1 het, 1 hom	33686767, 37020324	PS4_Supporting	PM3_Supporting	no	no	0.959	PP3_Strong	3	0.00001193	0.000002920	PM2-Supporting						no	no	no	-	nonoPS4_SupportingPM3_SupportingnonoPP3_StrongnonoPM2-Supportingno	1+1+4+1	LP
c.371G>A	p.(Gly124Glu)	6	no	no	no	2	0	het	24332224, 21811973	PS4_Supporting	PM3_Supporting	no	no	0.972	PP3_Strong	0	0	0	PM2-Supporting						no	no	no	-	nonoPS4_SupportingPM3_SupportingnonoPP3_StrongnonoPM2-Supportingno	1+1+4+1	LP
c.380C>T	p.(Ala127Val)	6	yes (3)	no	no	1	0	het	29665094	no	PM3_Supporting	no	no	0.802	PP3_Moderate	0	0	0	PM2-Supporting						no	no	no	-	nononoPM3_SupportingnonoPP3_ModeratenonoPM2-Supportingno	1+2+1	VUS
c.382C>G	p.(Arg128Gly)	6	no	no	PM5	0	0	-	9711871	no	no	no	no	0.961	PP3_Strong	0	0	0	PM2-Supporting						no	no	no	-	noPM5nonononoPP3_StrongnonoPM2-Supportingno	2+4+1	LP
c.382C>T	p.(Arg128*)	6	yes	no	no	5	2	7 het	10960496, 24332224, 18285246, 27672653, 32777384, 32240488	PS4_Moderate	PM3_Strong	PP4	PVS1	–	no	1	0.000003977	–	PM2-Supporting						no	no	no	-	nonoPS4_ModeratePM3_StrongPP4PVS1nononoPM2-Supportingno	2+4+1+8+1	P
c.383G>A	p.(Arg128Gln)	6	yes	no	no	13	0	6 hom, 7 het	18683078, 21176883, 19433437, 28438223, 28389991, 28062662, 28302372, 29665094, 32777384, 37275239, 34504725	PS4_Moderate	PM3_Very Strong	PP4	no	0.947	PP3_Strong	6	0.00002386	0.00001122	PM2-Supporting	in COS7-cells hom p.Arg128Gln/ p.Arg128Gln 0 % and ch p.Arg128Gln/ p.Glu414Lys 5,5% (PMID 37078465)					PS3_Supporting	no	no	-	nonoPS4_ModeratePM3_Very StrongPP4noPP3_StrongPS3_SupportingnoPM2-Supportingno	2+8+1+4+1+1	P
c.387_388del	p.(Glu129Aspfs*58)	6	no	no	no	1	0	het	10960496	no	PM3_Supporting	PP4	PVS1	–	no	0	0	0	PM2-Supporting						no	no	no	-	nononoPM3_SupportingPP4PVS1nononoPM2-Supportingno	1+1+8+1	P
c.389T>C	p.(Leu130Pro)	6	yes	no	no	4	0	2 hom, 2 het	31788423	PS4_Moderate	no	no	no	0.957	PP3_Strong	1	0.000003977	–	PM2-Supporting						no	no	no	-	nonoPS4_ModeratenononoPP3_StrongnonoPM2-Supportingno	2+4+1	LP
c.392A>T	p.(Glu131Val)	6	no	no	no	1	0	het	27672653	no	PM3_Supporting	no	no	0.956	PP3_Strong	0	0	0	PM2-Supporting						no	no	no	-	nononoPM3_SupportingnonoPP3_StrongnonoPM2-Supportingno	1+4+1	LP
c.394C>G	p.(Arg132Gly)	6	yes	no	PM5	1	0	het	12473778	no	PM3_Supporting	PP4	no	0.960	PP3_Strong	1	0.000003977	–	PM2-Supporting						no	no	no	-	noPM5noPM3_SupportingPP4noPP3_StrongnonoPM2-Supportingno	2+1+1+4+1	LP
c.395G>A	p.(Arg132Gln)	6	yes	no	no	3	2	1 hom, 4het	37090831, 37020324, 24332224, 10960496	PS4_Moderate	PM3	no	no	0.968	PP3_Strong	0	0	0	PM2-Supporting						no	no	no	-	nonoPS4_ModeratePM3nonoPP3_StrongnonoPM2-Supportingno	2+2+4+1	LP
c.397G>A	p.(Val133Met)	6	yes	no	no	1	1	het	19433437	PS4_Supporting	PM3_Supporting	no	no	0.957	PP3_Strong	1	0.000003977	–	PM2-Supporting						no	no	no	-	nonoPS4_SupportingPM3_SupportingnonoPP3_StrongnonoPM2-Supportingno	1+1+4+1	LP
c.397G>T	p.(Val133Met)	6	yes	no	no	1	1	het	27397597	PS4_Supporting	PM3_Supporting	no	no	0.957	PP3_Strong	1	0.000003977	–	PM2-Supporting						no	no	no	-	nonoPS4_SupportingPM3_SupportingnonoPP3_StrongnonoPM2-Supportingno	1+1+4+1	LP
c.401A>G	p.(Asp134Gly)	6	no	no	no	0	2	hom	25762492	no	no	no	no	0.979	PP3_Strong	0	0	0	PM2-Supporting						no	no	no	-	nonononononoPP3_StrongnonoPM2-Supportingno	4+1	VUS
c.406G>T	p.(Gly136Cys)	6	yes	no	no	2	0	1 ch, 1 het	34306040, 24332224	PS4_Supporting	PM3	no	no	0.957	PP3_Strong	0	0	0	PM2-Supporting						no	no	no	-	nonoPS4_SupportingPM3nonoPP3_StrongnonoPM2-Supportingno	1+2+4+1	LP
c.411C>G	p.(Tyr137*)	6	no	no	no	0	2	2 het	24332224	no	no	no	PVS1	–	no	0	0	0	PM2-Supporting						no	no	no	-	nononononoPVS1nononoPM2-Supportingno	8+1	LP
c.412A>G	p.(Arg138Gly)	6	no	no	PM5	0	0	-	9711871	no	no	no	no	0.913	PP3_Moderate	0	0	0	PM2-Supporting	0,1 % in E.coli (PMID: 9711871, Arg138Gln); 4 % E. coli (PMID: 37685964); 1,7 % in BHK cells (PMID: 18775954)		has a major impact on the proposed interactions of Arg138 with, and stabilization of, the g-carboxylate of glutaryl-CoA as well as the neutralization of the negative charge on C4 in the transient crotonyl-CoA anion intermediate and the decarboxylation transition state (PMID . 18775954)	decreased cellular GCDH levels (PMID: 37685964)		PS3	no	no	-	noPM5nonononoPP3_ModeratePS3noPM2-Supportingno	2+2+4+1	LP
c.413G>A	p.(Arg138Lys)	6	yes	no	no	3	0	2 het, 1 hom	24332224, 24332224, 24332224	PS4_Moderate	PM3	PP4	no	0.938	PP3_Strong	0	0.000	–	PM2-Supporting						no	no	no	-	nonoPS4_ModeratePM3PP4noPP3_StrongnonoPM2-Supportingno	2+2+1+4+1	P
c.416C>G	p.(Ser139Trp)	6	yes	no	PM5	1	0	het	24332224	no	PM3_Supporting	no	no	0.980	PP3_Strong	0	0	0	PM2-Supporting						no	no	no	-	noPM5noPM3_SupportingnonoPP3_StrongnonoPM2-Supportingno	2+1+4+1	LP
c.416C>T	p.(Ser139Leu)	6	yes	no	no	8	0	2 ch, 2 hom , 4 het	21176883, 20514322, 16377226, 26656312, 28389991, 28143689	PS4_Moderate	PM3_Very Strong	PP4_Moderate	no	0.972	PP3_Strong	4	0.00001591	0.00002132	PM2-Supporting	0,2 % in E.coli (PMID: 9711871)					PS3_Supporting	no	no	-	nonoPS4_ModeratePM3_Very StrongPP4_ModeratenoPP3_StrongPS3_SupportingnoPM2-Supportingno	4+8+2+4+1+1	P
c.433del	p.(Ser145Profs*79)	6	no	no	no	1	2	2 hom, 1 het	32777384	PS4_Moderate	no	no	PVS1	–	no	0	0	0	PM2-Supporting						no	no	no	-	nonoPS4_ModeratenonoPVS1nononoPM2-Supportingno	2+8+1	P
c.437C>A	p.(Ser146Tyr)	6	yes (3;4)	no	no	0	2	het	22728054	no	no	no	no	0.924	PP3_Moderate	0	0	0	PM2-Supporting						no	no	no	-	nonononononoPP3_ModeratenonoPM2-Supportingno	2+1	VUS
c.442G>A	p.(Val148Ile)	6	yes	no	no	2	0	1 hom, 1 ch	9600243, 21811973	PS4_Supporting	PM3	PP4	no	0.842	PP3_Moderate	0	0	0	PM2-Supporting	5-10 % in E.coli (PMID: 9711871)					PS3_Supporting	no	no	-	nonoPS4_SupportingPM3PP4noPP3_ModeratePS3_SupportingnoPM2-Supportingno	1+2+1+2+1+1	LP
c.442G>T	p.(Val148Phe)	6	no	no	PM5	2	0	het	37020324	PS4_Supporting	PM3	no	no	0.971	PP3_Strong	0	0	0	PM2-Supporting						no	no	no	-	noPM5PS4_SupportingPM3nonoPP3_StrongnonoPM2-Supportingno	1+2+2+4+1	P
c.452C>T	p.(Pro151Leu)	6	no	no	no	0	2	het	34306040	no	PM3	no	no	0.942	PP3_Strong	0	0	0	PM2-Supporting						no	no	no	-	nononoPM3nonoPP3_StrongnonoPM2-Supportingno	2+4+1	LP
c.456C>G	p.(Ile152Met)	6	yes (5)	no	no	1	0	het	28794906	no	no	no	no	0.854	PP3_Moderate	0	0	0	PM2-Supporting			unfavorable interactions between AA residues, may affect substrate binding ability (PMID:28794906)			no	no	no	-	nonononononoPP3_ModeratenonoPM2-Supportingno	2+1	VUS
c.463T>C	p.(Tyr155His)	6	yes	no	no	2	2	2 ch, 2 het	11015709, 10960496, 17622945, 37020324	PS4_Moderate	PM3	PP4_Moderate	no	0.893	PP3_Moderate	1	0.000003977	–	PM2-Supporting			leads to electrostatic changes on the surface of GCDH (PMID 28062662): residue Y-155 forms a hydrogen bond with G-284, which lies near the adenine ring of CoA. Therefore, mutation Y155H might compromise substrate binding (PMID: 10960496).	affects GCDH protein stability, affects the complex formation with DLST (PMID 28062662)		PS3	no	no	-	nonoPS4_ModeratePM3PP4_ModeratenoPP3_ModeratePS3noPM2-Supportingno	2+2+2+2+4+1	P
c.464A>G	p.(Tyr155Cys)	6	yes	no	PM5	1	2	3 het	21176883, 37020324	PS4_Moderate	PM3_Supporting	PP4	no	0.918	PP3_Moderate	0	0	0	PM2-Supporting						no	no	no	-	noPM5PS4_ModeratePM3_SupportingPP4noPP3_ModeratenonoPM2-Supportingno	2+2+1+1+2+1	LP
c.467G>T	p.(Gly156Val)	6	yes	no	no	1	0	het	1637722	no	PM3_Supporting	PP4	no	0.979	PP3_Strong	0	0	0	PM2-Supporting						no	no	no	-	nononoPM3_SupportingPP4noPP3_StrongnonoPM2-Supportingno	1+1+4+1	LP
c.471_473del	p.(Ser157_Glu158delinsArg)	6	no	no	no	1	0	het	32240488	no	PM3_Supporting	no	no	–	no	0	0	0	PM2-Supporting						no	PM4_Supporting	no	-	nononoPM3_SupportingnonononoPM4_SupportingPM2-Supportingno	1+1+1	VUS
c.478C>T	p.(Gln160*)	6	yes	no	no	2	0	het	20514322, 29665094	PS4_Supporting	PM3	no	PVS1	–	no	0	0	0	PM2-Supporting						no	no	no	-	nonoPS4_SupportingPM3noPVS1nononoPM2-Supportingno	1+2+8+1	P
c.479A>G	p.(Gln160Arg)	6	yes	no	no	2	0	1 hom, 1 het	20084589, 25860816	PS4_Supporting	no	PP4	no	0.958	PP3_Strong	0	0	0	PM2-Supporting	in COS7-cells hom p.Gln160Arg/ p.Gln160Arg 0 % and ch p.Gln160Arg/ p.Lys170Asn 25 % (PMID 37078465)					PS3_Supporting	no	no	-	nonoPS4_SupportingnoPP4noPP3_StrongPS3_SupportingnoPM2-Supportingno	1+1+4+1+1	LP
c.481C>T	p.(Arg161Trp)	6	yes	no	PM5	2	0	het	11015709, 19433437	PS4_Supporting	PM3	PP4	no	0.691	PP3	1	0.000003978	–	PM2-Supporting						no	no	no	-	noPM5PS4_SupportingPM3PP4noPP3nonoPM2-Supportingno	1+2+2+1+1+1	LP
c.482G>A	p.(Arg161Gln)	6	yes	no	no	14	0	5 hom, 9 het	9600243, 10960496, 19433437, 19433437, 24332224, 21031586, 20836999, 26593172, 28781846, 28062662, 29665094,33015233	PS4_Moderate	PM3_Strong	PP4	no	0.643	no	9	0.00003580	0.00003419	PM2-Supporting	5,6 % in E.coli (PMID: 9711871)		leads to electrostatic changes on the surface of GCDH (PMID 28062662)	affects GCDH protein stability (PMID 28062662)		PS3	no	no	-	nonoPS4_ModeratePM3_StrongPP4nonoPS3noPM2-Supportingno	2+4+1+4+1	P
c.485del	p.(Gln162Argfs*62)	6	no	no	no	1	0	hom	26071121	no	PM3_Supporting	no	PVS1	–	no	0	0	0	PM2-Supporting						no	no	no	-	nononoPM3_SupportingnoPVS1nononoPM2-Supportingno	1+8+1	P
c.505G>A	p.(Ala169Thr)	6	no	no	no	0	2	hom	34316315	no	PM3_Supporting	no	no	0.946	PP3_Strong	0	0	0	PM2-Supporting						no	no	no	-	nononoPM3_SupportingnonoPP3_StrongnonoPM2-Supportingno	1+4+1	LP
c.510G>C	p.(Lys170Asn)	7	yes (3;3;4)	no	no	2	0	het	25860816, 35076458	PS4_Supporting	PM3_Supporting	PP4	no	0.382	no	4	0.00001593	0.000009580	PM2-Supporting	in COS7-cells hom p.Lys170Asn/ p.Lys170Asn 58 % and ch p.Gln160Arg/ p.Lys170Asn 25 % (PMID 37078465)					no	no	no	-	nonoPS4_SupportingPM3_SupportingPP4nonononoPM2-Supportingno	1+1+1+1	VUS
c.511G>T	p.(Gly171Trp)	7	yes	no	no	2	0	het	21031586, 17622945	PS4_Supporting	PM3_Supporting	PP4	no	0.925	PP3_Moderate	0	0	0	PM2-Supporting						no	no	no	-	nonoPS4_SupportingPM3_SupportingPP4noPP3_ModeratenonoPM2-Supportingno	1+1+1+2+1	LP
c.521T>C	p.(Leu174Pro)	7	no	no	no	2	0	1 hom, 1 het	29665094, 27397597	PS4_Supporting	no	PP4	no	0.941	PP3_Strong	0	0	0	PM2-Supporting						no	no	no	-	nonoPS4_SupportingnoPP4noPP3_StrongnonoPM2-Supportingno	1+1+4+1	LP
c.526T>C	p.(Cys176Arg)	7	no	no	no	0	2	het	19433437	no	no	PP4	no	0.963	PP3_Strong	0	0	0	PM2-Supporting	in COS7-cells ch p.Cys176Arg/ p.Gly185Ala 0 % (PMID 37078465)					PS3_Supporting	no	no	-	nonononoPP4noPP3_StrongPS3_SupportingnoPM2-Supportingno	1+4+1+1	LP
c.531C>A	p.(Phe177Leu)	7	no	no	no	2	0	1 hom, 1 het	32240488	PS4_Supporting	no	no	no	0.690	PP3	0	0	0	PM2-Supporting						no	no	no	-	nonoPS4_SupportingnononoPP3nonoPM2-Supportingno	1+1+1	VUS
c.532G>A	p.(Gly178Arg)	7	yes	no	no	3	4	3 ch, 4 het	21176883, 11058907, 11073722, 28352331	PS4_Moderate	PM3_Strong	no	no	0.985	PP3_Strong	3	0.00001194	–	PM2-Supporting	0 % in E.coli (PMID: 9711871); 0,8 % in COS7 (PMID: 37685964)			Stability, Oligomerization, decreased cellular GCDH levels (PMID: 37685964)		PS3	no	no	-	nonoPS4_ModeratePM3_StrongnonoPP3_StrongPS3noPM2-Supportingno	2+4+4+4+1	P
c.533G>A	p.(Gly178Glu)	7	yes	no	PM5	6	0	3 ch, 3 het	21811973, 24332224, 18285246, 26656312, 34306040	PS4_Moderate	PM3_Strong	no	no	0.985	PP3_Strong	0	0	0	PM2-Supporting						no	no	no	-	noPM5PS4_ModeratePM3_StrongnonoPP3_StrongnonoPM2-Supportingno	2+2+4+4+1	P
c.535C>G	p.(Leu179Val)	7	yes	no	PM5	1	0	hom	34504725	no	PM3_Supporting	no	no	0.872	PP3_Moderate	0	0	0	PM2-Supporting						no	no	no	-	noPM5noPM3_SupportingnonoPP3_ModeratenonoPM2-Supportingno	2+1+2+1	LP
c.536T>C	p.(Leu179Pro)	7	no	no	PM5	1	0	hom	J Inherit Metab Dis (2011) 34 (Suppl 3): S49-S286	no	no	no	no	0.984	PP3_Strong	0	0	0	PM2-Supporting						no	no	no	-	noPM5nonononoPP3_StrongnonoPM2-Supportingno	2+4+1	LP
c.536T>G	p.(Leu179Arg)	7	yes	no	no	3	0	2 hom, 1 ch	34504725	PS4_Moderate	PM3_Strong	no	no	0.981	PP3_Strong	4	0.00001592	0.00004442	PM2-Supporting						no	no	no	-	nonoPS4_ModeratePM3_StrongnonoPP3_StrongnonoPM2-Supportingno	2+4+4+1	P
c.538A>G	p.(Thr180Ala)	7	no	no	no	1	0	hom	19433437	no	no	no	no	0.987	PP3_Strong	0	0	0	PM2-Supporting						no	no	no	-	nonononononoPP3_StrongnonoPM2-Supportingno	4+1	VUS
c.539C>T	p.(Thr180Ile)	7	no	no	no	1	0	het	35254636	no	no	no	no	0.974	PP3_Strong	0	0	0	PM2-Supporting						no	no	no	-	nonononononoPP3_StrongnonoPM2-Supportingno	4+1	VUS
c.541G>A	p.(Glu181Lys)	7	yes	no	no	2	0	1 hom, 1 het	10960496, 37020324	PS4_Supporting	PM3_Supporting	PP4	no	0.956	PP3_Strong	0	0	0	PM2-Supporting				Stability, Oligomerization, cellular GCDH levels (PMID: 37685964)		PS3_Moderate	no	no	-	nonoPS4_SupportingPM3_SupportingPP4noPP3_StrongPS3_Moderate noPM2-Supportingno	1+1+1+4+2+1	P
c.541G>C	p.(Glu181Gln)	7	yes	no	PM5	2	0	hom	32777384, 37275239	PS4_Supporting	PM3_Supporting	no	no	0.960	PP3_Strong	1	0.000003978	–	PM2-Supporting						no	no	no	-	noPM5PS4_SupportingPM3_SupportingnonoPP3_StrongnonoPM2-Supportingno	1+2+1+4+1	LP
c.542A>G	p.(Glu181Gly)	7	yes	no	PM5	1	0	hom	18304851	no	no	no	no	0.985	PP3_Strong	0	0	0	PM2-Supporting						no	no	no	-	noPM5nonononoPP3_StrongnonoPM2-Supportingno	2+4+1	LP
c.553_570del	p.(Gly185_Ser190del)	7	yes	no	no	1	0	het*	22231382	no	no	no	no	–	no	0	0	0	PM2-Supporting	in E. coli undetectable (PMID 22231382)		is likely perturbing the local structure and interactions between the subunits in the dimer (PMID 22231382)	has a dramatically reduced ability to form tetramers (PMID: 22231382)		PS3	PM4	no	-	nononononononoPS3PM4PM2-Supportingno	4+2+1	LP
c.553G>A	p.(Gly185Arg)	7	yes	no	no	2	2	2 hom, 2 het	29665094, 29292490, 32777384	PS4_Moderate	no	PP4	no	0.987	PP3_Strong	5	0.00001989	0.000007010	PM2-Supporting						no	no	no	-	nonoPS4_ModeratenoPP4noPP3_StrongnonoPM2-Supportingno	2+1+4+1	LP
c.554G>A	p.(Gly185Glu)	7	no	no	PM5	1	0	1 ch	34306040	no	PM3	no	no	0.973	PP3_Strong	0	0	0	PM2-Supporting						no	no	no	-	noPM5noPM3nonoPP3_StrongnonoPM2-Supportingno	2+2+4+1	LP
c.554G>C	p.(Gly185Ala)	7	no	no	PM5	0	2	het	19433437	no	PM3_Supporting	PP4	no	0.987	PP3_Strong	0	0	0	PM2-Supporting	in COS7-cells ch p.Cys176Arg/ p.Gly185Ala 0 % (PMID 37078465)					PS3_Supporting	no	no	-	noPM5noPM3_SupportingPP4noPP3_StrongPS3_SupportingnoPM2-Supportingno	2+1+1+4+1+1	P
c.556A>T	p.(Ser186Cys)	7	no	no	no	1	0	het	21176883	no	PM3_Supporting	PP4	no	0.976	PP3_Strong	0	0	0	PM2-Supporting						no	no	no	-	nononoPM3_SupportingPP4noPP3_StrongnonoPM2-Supportingno	1+1+4+1	LP
c.561C>A	p.(Asp187Glu)	7	no	no	no	1	0	hom	29665094	no	no	no	no	0.901	PP3_Moderate	1	0.000003977	–	PM2-Supporting						no	no	no	-	nonononononoPP3_ModeratenonoPM2-Supportingno	2+1	VUS
c.572T>C	p.(Met191Thr)	7	yes	no	no	4	0	2 hom, 2 het	9600243, 28411331, 28411331, 29665094	PS4_Moderate	PM3	PP4	no	0.970	PP3_Strong	20	0.00007954	0.00008808	PM2-Supporting	in COS7-cells ch p.Met191Thr/ p.Ala421Val 0 % (PMID 37078465)					PS3_Supporting	no	no	-	nonoPS4_ModeratePM3PP4noPP3_StrongPS3_SupportingnoPM2-Supportingno	2+2+1+4+1+1	P
c.578_579insTCA	p.(Thr193_Arg194insHis)	7	no	no	no	0	2	ch	17188916	no	PM3	no	no	–	no	0	0	0	PM2-Supporting						no	PM4_Supporting	no	-	nononoPM3nonononoPM4_SupportingPM2-Supportingno	2+1+1	VUS
c.583G>A	p.(Ala195Thr)	7	yes	no	no	4	3	3 ch, 4 het	11015709, 28062662, 32240488	PS4_Moderate	PM3_Strong	PP4	no	0.966	PP3_Strong	0	0	0	PM2-Supporting						no	no	no	-	nonoPS4_ModeratePM3_StrongPP4noPP3_StrongnonoPM2-Supportingno	2+4+1+4+1	P
c.588_589delinsTCCA	p.(Tyr197Serfs*34)	7	no	no	no	1	0	hom	29665094	no	no	no	PVS1	–	no	0	0	0	PM2-Supporting						no	no	no	-	nononononoPVS1nononoPM2-Supportingno	8+1	LP
c.636-10_642dup	p.(Asn215Profs*15)	8	no	no	no	1	0	het	25721963	no	PM3_Supporting	no	PVS1	–	no	0	0	0	PM2-Supporting						no	no	no	-	nononoPM3_SupportingnoPVS1nononoPM2-Supportingno	1+8+1	P
c.636-1G>A	p.?	7i	yes	no	no	0	2	ch	11508549	no	PM3	no	PVS1	–	no	0	0	0	PM2-Supporting						no	no	no	-	nononoPM3noPVS1nononoPM2-Supportingno	2+8+1	P
c.636-4_639del	p.(Trp212*)	7i- 8	yes	no	no	0	4	ch	14691600, 34306040	PS4_Supporting	PM3_Strong	no	PVS1	–	no	1	0.000003979	–	PM2-Supporting						no	no	no	-	nonoPS4_SupportingPM3_StrongnoPVS1nononoPM2-Supportingno	1+4+8+1	P
c.640A>G	p.(Thr214Ala)	8	yes	no	PM5	2	0	het	22728054, 24332224	PS4_Supporting	PM3_Supporting	no	no	0.959	PP3_Strong	0	0	0	PM2-Supporting						no	no	no	-	noPM5PS4_SupportingPM3_SupportingnonoPP3_StrongnonoPM2-Supportingno	1+2+1+4+1	LP
c.641C>T	p.(Thr214Met)	8	yes	no	no	3	0	3 het	19433437, 30217722, 37317575	PS4_Moderate	PM3	PP4	no	0.936	PP3_Strong	2	0.000007957	0.000009580	PM2-Supporting						no	no	no	-	nonoPS4_ModeratePM3PP4noPP3_StrongnonoPM2-Supportingno	2+2+1+4+1	P
c.646_649dup	p.(Pro217Leufs*14)	8	yes	no	no	1	0	hom	27476540	no	no	no	PVS1	–	no	0	0	0	PM2-Supporting						no	no	no	-	nononononoPVS1nononoPM2-Supportingno	8+1	LP
c.647C>T	p.(Ser216Leu)	8	yes (3;3;3;3;4;5)	no	no	1	0	het	32240488	no	PM3_Supporting	no	no	0.818	PP3_Moderate	2	0.000007957	0.000002920	PM2-Supporting						no	no	no	-	nononoPM3_SupportingnonoPP3_ModeratenonoPM2-Supportingno	1+2+1	VUS
c.649C>T	p.(Pro217Ser)	8	no	no	PM5	1	0	hom	34504725	no	PM3_Supporting	no	no	0.693	PP3	0	0	0	PM2-Supporting						no	no	no	-	noPM5noPM3_SupportingnonoPP3nonoPM2-Supportingno	2+1+1+1	VUS
c.650C>T	p.(Pro217Leu)	8	yes	no	no	1	2	1 het, 2 hom	25762492, 11508549	PS4_Moderate	PM3	no	no	0.889	PP3_Moderate	0	0	0	PM2-Supporting			leads to electrostatic changes on the surface of GCDH (PMID 28062662)	affects GCDH protein stability, affects the complex formation with ETFB, negative impact on the complex formation with DLST (PMID 28062662)		PS3_Moderate	no	no	-	nonoPS4_ModeratePM3nonoPP3_ModeratePS3_Moderate noPM2-Supportingno	2+2+2+2+1	LP
c.655G>A	p.(Ala219Thr)	8	yes	no	no	2	0	ch	11058907	PS4_Supporting	PM3_Strong	PP4_Moderate	no	0.885	PP3_Moderate	0	0	0	PM2-Supporting						no	no	no	-	nonoPS4_SupportingPM3_StrongPP4_ModeratenoPP3_ModeratenonoPM2-Supportingno	1+4+2+2+1	P
c.656C>A	p.(Ala219Asp)	8	no	no	PM5	1	0	ch	26847429	no	PM3	no	no	0.905	PP3_Moderate	0	0	0	PM2-Supporting						no	no	no	-	noPM5noPM3nonoPP3_ModeratenonoPM2-Supportingno	2+2+2+1	LP
c.658G>A	p.(Asp220Asn)	8	yes (3;5)	no	PM5_Supporting	1	0	het	23395213	no	PM3_Supporting	no	no	0.758	PP3	4	0.00001591	0.000002920	PM2-Supporting						no	no	no	-	noPM5_SupportingnoPM3_SupportingnonoPP3nonoPM2-Supportingno	1+1+1+1	VUS
c.658G>T	p.(Asp220Tyr)	8	no	no	no	1	0	ch	20514322	no	PM3	no	no	0.857	PP3_Moderate	0	0	0	PM2-Supporting						no	no	no	-	nononoPM3nonoPP3_ModeratenonoPM2-Supportingno	2+2+1	VUS
c.662T>C	p.(Leu221Pro)	8	no	no	no	1	2	2 ch, 1 hom	25762492, 31302874	PS4_Moderate	PM3_Supporting	no	no	0.915	PP3_Moderate	0	0	0	PM2-Supporting						no	no	no	-	nonoPS4_ModeratePM3_SupportingnonoPP3_ModeratenonoPM2-Supportingno	2+1+2+1	LP
c.665T>C	p.(Phe222Ser)	8	no	no	no	1	0	het	37020324	no	PM3_Supporting	no	no	0.716	PP3	0	0	0	PM2-Supporting						no	no	no	-	nononoPM3_SupportingnonoPP3nonoPM2-Supportingno	1+1+1	VUS
c.674G>A	p.(Trp225*)	8	no	no	no	2	0	hom	26071121	PS4_Supporting	PM3	no	PVS1	–	no	0	0	0	PM2-Supporting						no	no	no	-	nonoPS4_SupportingPM3noPVS1nononoPM2-Supportingno	1+2+8+1	P
c.675G>A	p.(Trp225*)	8	yes	no	no	1	0	hom	34504725	no	PM3_Supporting	no	PVS1	–	no	0	0	0	PM2-Supporting						no	no	no	-	nononoPM3_SupportingnoPVS1nononoPM2-Supportingno	1+8+1	P
c.680G>C	p.(Arg227Pro)	8	yes	no	no	20	7	3 hom, 9 ch, 15 het	11015709, 18683078, 22728054, 10960496, 9266361, 10066389, 12872844, 11073722, 17622945, 18775269, 23395213, 21031586,17523120 , 29665094, 30570710, 37020324, 33064266	PS4_Moderate	PM3_Very Strong	PP4_Moderate	no	0.712	PP3	46	0.0001830	0.0002573	no	0,2 % in E.coli (PMID: 9711871); in COS7-cells hom p.Arg227Pro/ p.Arg227Pro 11.8 % and ch p.Arg88Cys/ p.Arg227Pro 2,9 % (PMID 37078465); in E. coli < 5 % (PMID: 8900227); impaired substrate glutaryl-CoA affinity [higher Km as WT])		leads to electrostatic changes on the surface of GCDH (PMID 28062662), probably affects substrate binding and structure (PMID 31491587)	affects GCDH protein stability, affects the stability of the homomeric complex (PMID 28062662); impaired substrate binding, almost resulting in full abolishment of its catalytic activity in vitro (PMID31491587)		PS3	no	no	-	nonoPS4_ModeratePM3_Very StrongPP4_ModeratenoPP3PS3nonono	2+8+2+1+4	P
c.682T>C	p.(Cys228Arg)	8	no	no	no	2	0	het	19433437, 21031586	PS4_Supporting	PM3_Supporting	PP4	no	0.813	PP3_Moderate	0	0	0	PM2-Supporting						no	no	no	-	nonoPS4_SupportingPM3_SupportingPP4noPP3_ModeratenonoPM2-Supportingno	1+1+1+2+1	LP
c.683G>T	p.(Cys228Phe)	8	yes (5)	no	PM5	1	0	het	18304851	no	no	no	no	0.864	PP3_Moderate	0	0	0	PM2-Supporting						no	no	no	-	noPM5nonononoPP3_ModeratenonoPM2-Supportingno	2+2+1	VUS
c.697dup	p.(Ile233Asnfs*110)	8	no	no	no	1	0	hom	-	no	no	no	PVS1	-	no	0	0	-	PM2-Supporting						no	no	no	-	nononononoPVS1nononoPM2-Supportingno	8+1	LP
c.700C>T	p.(Arg234Trp)	8	yes (3;4;4;5)	no	no	0	2	hom	30570710	no	no	no	no	0.768	PP3	0	0	0	PM2-Supporting						no	no	no	-	nonononononoPP3nonoPM2-Supportingno	1+1	VUS
c.704dup	p.(Phe236Leufs*107)	8	no	no	no	1	0	hom	34504725	no	PM3_Supporting	no	PVS1	–	no	0	0	0	PM2-Supporting						no	no	no	-	nononoPM3_SupportingnoPVS1nononoPM2-Supportingno	1+8+1	P
c.704G>A	p.(Gly235Asp)	8	no	no	no	1	0	het*	32240488	no	no	no	no	0.982	PP3_Strong	0	0	0	PM2-Supporting						no	no	no	-	nonononononoPP3_StrongnonoPM2-Supportingno	4+1	VUS
c.706T>C	p.(Phe236Leu)	8	yes	no	no	3	0	2 het, 1 hom	17622945, 25860816, 29201125	PS4_Moderate	PM3_Supporting	PP4	no	0.982	PP3_Strong	1	0.000003977	–	PM2-Supporting	0,2 % in E.coli (PMID: 9711871); in COS7-cells ch p.Phe236Leu/ p.Ser259Pro 3 % (PMID 37078465)					PS3	no	no	-	nonoPS4_ModeratePM3_SupportingPP4noPP3_StrongPS3noPM2-Supportingno	2+1+1+4+4+1	P
c.713T>C	p.(Leu238Pro)	8	yes	no	no	1	0	het	12210585	no	PM3_Supporting	no	no	0.972	PP3_Strong	0	0	0	PM2-Supporting						no	no	no	-	nononoPM3_SupportingnonoPP3_StrongnonoPM2-Supportingno	1+4+1	LP
c.722G>T	p.(Gly241Val)	8	no	no	no	1	0	het	35076458	no	PM3_Supporting	no	no	0.928	PP3_Moderate	0	0	0	PM2-Supporting						no	no	no	-	nononoPM3_SupportingnonoPP3_ModeratenonoPM2-Supportingno	1+2+1	VUS
c.727C>G	p.(Arg243Gly)	8	no	no	no	1	0	het	18683078	no	no	no	no	0.549	no	0	0	0	PM2-Supporting						no	no	no	-	nononononononononoPM2-Supportingno	1	VUS
c.730G>A	p.(Gly244Ser)	8	no	no	PM5_Supporting	1	0	het	21176883	no	PM3_Supporting	no	no	0.944	PP3_Strong	0	0	0	PM2-Supporting						no	no	no	-	noPM5_SupportingnoPM3_SupportingnonoPP3_StrongnonoPM2-Supportingno	1+1+4+1	LP
c.730G>T	p.(Gly244Cys)	8	no	no	no	1	0	hom	29201125	no	no	no	no	0.935	PP3_Strong	0	0	0	PM2-Supporting				affects protein expression, affects GCDH protein stability (PMID 28062662)		PS3_Moderate	no	no	-	nonononononoPP3_StrongPS3_Moderate noPM2-Supportingno	4+2+1	LP
c.732_733del	p.(Ser246Glyfs*96)	8	no	no	no	1	0	het	32777384	no	PM3_Supporting	no	PVS1	–	no	2	0.000007955	0.000002920	PM2-Supporting						no	no	no	-	nononoPM3_SupportingnoPVS1nononoPM2-Supportingno	1+8+1	P
c.733C>T	p.(Leu245Phe)	8	no	no	no	1	0	het	18683078	no	no	no	no	0.630	no	0	0	0	PM2-Supporting						no	no	no	-	nononononononononoPM2-Supportingno	1	VUS
c.736_737del	p.(Ser246Glyfs*96)	8	yes	no	no	1	0	?	-	no	no	no	PVS1	-	no	2	0.000007955	0.000007955	PM2-Supporting						no	no	no	-	nononononoPVS1nononoPM2-Supportingno	8+1	LP
c.743C>T	p.(Pro248Leu)	8	yes	no	no	15	13	1 ch, 11 het, 16 hom	32240488, 32777384, 29665094, 15505400, 16377226, 11073722, 37275239, 29201125, 19433437	PS4_Moderate	PM3_Very Strong	PP4_Moderate	no	0.929	PP3_Moderate	0	0	0	PM2-Supporting	in COS7-cells hom p.Pro248Leu/ p.Pro248Leu 0 % and ch p.Pro248Leu/ p.Val400Met 0,5 % (PMID 37078465)		leads to electrostatic changes on the surface of GCDH (PMID 28062662)	affects GCDH protein stability (PMID 28062662)		PS3	no	no	-	nonoPS4_ModeratePM3_Very StrongPP4_ModeratenoPP3_ModeratePS3noPM2-Supportingno	2+8+2+2+4+1	P
c.755G>A	p.(Gly252Asp)	8	no	no	no	2	0	ch	34306040	PS4_Supporting	PM3	no	no	0.878	PP3_Moderate	1	0.000003978	–	PM2-Supporting						no	no	no	-	nonoPS4_SupportingPM3nonoPP3_ModeratenonoPM2-Supportingno	1+2+2+1	LP
c.763T>C	p.(Ser255Pro)	8	no	no	PM5	2	0	het, hom	34504725, 35254636	PS4_Supporting	PM3_Supporting	no	no	0.918	PP3_Moderate	0	0	0	PM2-Supporting						no	no	no	-	noPM5PS4_SupportingPM3_SupportingnonoPP3_ModeratenonoPM2-Supportingno	1+2+1+2+1	LP
c.764C>G	p.(Ser255Trp)	8	no	no	PM5	1	0	hom	19433437	no	no	PP4	no	0.934	PP3_Strong	0	0	0	PM2-Supporting						no	no	no	-	noPM5nonoPP4noPP3_StrongnonoPM2-Supportingno	2+1+4+1	LP
c.764C>T	p.(Ser255Leu)	8	yes	no	no	2	2	1 hom, 3 het	10960496, 25762492, 27351573	PS4_Moderate	PM3	PP4	no	0.947	PP3_Strong	2	0.000007958	–	PM2-Supporting						no	no	no	-	nonoPS4_ModeratePM3PP4noPP3_StrongnonoPM2-Supportingno	2+2+1+4+1	P
c.769C>T	p.(Arg257Trp)	8	yes	no	no	9	0	1 hom, 8 het	18683078, 22728054, 9600243, 21176883, 19433437, 24332224, 25762492, 32777384, 35076458	PS4_Moderate	PM3_Strong	PP4	no	0.910	PP3_Moderate	5	0.00001990	0.00002596	PM2-Supporting	in COS7-cells ch p.Arg257Trp/ p.Pro278Ser 0 % (PMID 37078465)					PS3_Supporting	no	no	-	nonoPS4_ModeratePM3_StrongPP4noPP3_ModeratePS3_SupportingnoPM2-Supportingno	2+4+1+2+1+1	P
c.770G>A	p.(Arg257Gln)	8	yes	no	PM5	10	2	7 het, 5 hom	35076458, 29665094, 24795062, 18411069, 9600243, 28389991, 25762492, 16377226	PS4_Moderate	PM3	PP4	no	0.958	PP3_Strong	6	0.00002388	0.00001686	PM2-Supporting						no	no	no	-	noPM5PS4_ModeratePM3PP4noPP3_StrongnonoPM2-Supportingno	2+4+2+1+4+1	P
c.775T>C	p.(Ser259Pro)	8	yes	no	no	4	0	4 het	17622945, 25860816, 29665094, 30570710	PS4_Moderate	PM3	PP4	no	0.968	PP3_Strong	0	0	0	PM2-Supporting	in COS7-cells ch p.Phe236Leu/ p.Ser259Pro 3 % (PMID 37078465)					PS3_Supporting	no	no	-	nonoPS4_ModeratePM3PP4noPP3_StrongPS3_SupportingnoPM2-Supportingno	2+2+1+4+1+1	P
c.787A>G	p.(Met263Val)	8	no	no	no	1	0	hom	14707522	no	no	PP4	no	0.742	PP3	0	0	0	PM2-Supporting	in E. coli 30.6 % and in COS-7 cells 13.1 % (PMID37685964); in BHK cells 10 % (PMID: 18775954) ; in COS7-cells hom p.Met263Val/ p.Met263Val 11 % (PMID 37078465)		leads to electrostatic changes on the surface of GCDH (PMID 28062662)	affects GCDH protein stability (PMID 28062662), alters GCDH oligomerization pattern (PMID: 37685964), tetramer formation significantly reduced to 5 % of total (PMID: 18775954)		PS3	no	no	-	nonononoPP4noPP3PS3noPM2-Supportingno	1+1+4+1	LP
c.795_796insCTATGATCATC	p.(Met266Leufs*2)	8	yes	no	no	1	0	hom	34504725	no	PM3_Supporting	no	PVS1	–	no	0	0	0	PM2-Supporting						no	no	no	-	nononoPM3_SupportingnoPVS1nononoPM2-Supportingno	1+8+1	P
c.796A>G	p.(Met266Val)	8	yes (5)	no	no	0	0	-	9711871	no	no	no	no	0.875	PP3_Moderate	0	0	0	PM2-Supporting						no	no	no	-	nonononononoPP3_ModeratenonoPM2-Supportingno	2+1	VUS
c.798G>T	p.(Met266Ile)	8	no	no	no	0	0	-	17642054	no	no	no	no	0.912	PP3_Moderate	0	0	-	PM2-Supporting						no	no	no	-	nonononononoPP3_ModeratenonoPM2-Supportingno	2+1	VUS
c.803G>T	p.(Gly268Val)	8	yes	no	no	3	2	2 hom , 3 ch	24973495	PS4_Moderate	PM3_Very Strong	PP4_Moderate	no	0.778	PP3_Moderate	1	0.000003984	–	PM2-Supporting						no	no	no	-	nonoPS4_ModeratePM3_Very StrongPP4_ModeratenoPP3_ModeratenonoPM2-Supportingno	2+8+2+2+1	P
c.832C>T	p.(Pro278Ser)	8	yes	no	no	3	0	het	9600243, 28062662, 29665094	PS4_Moderate	PM3	PP4	no	0.852	PP3_Moderate	1	0.000004015	–	PM2-Supporting			leads to electrostatic changes on the surface of GCDH (PMID 28062662)	affects GCDH protein stability (PMID 28062662)		PS3_Moderate	no	no	-	nonoPS4_ModeratePM3PP4noPP3_ModeratePS3_Moderate noPM2-Supportingno	2+2+1+2+2+1	P
c.833C>G	p.(Pro278Arg)	8	yes	no	PM5	1	0	het	22728054	no	PM3_Supporting	PP4	no	0.839	PP3_Moderate	0	0	0	PM2-Supporting						no	no	no	-	noPM5noPM3_SupportingPP4noPP3_ModeratenonoPM2-Supportingno	2+1+1+2+1	LP
c.833C>T	p.(Pro278Leu)	8	yes	no	PM5	1	0	het	37020324	no	PM3_Supporting	no	no	0.785	PP3_Moderate	3	0.00001205	0.000009610	PM2-Supporting						no	no	no	-	noPM5noPM3_SupportingnonoPP3_ModeratenonoPM2-Supportingno	2+1+2+1	LP
c.848del	p.(Leu283Argfs*8)	8	yes	no	no	3	0	3 het	10960496, 26316201, 37020324	PS4_Moderate	PM3	no	PVS1	–	no	9	0.00003656	0.00009551	PM2-Supporting						no	no	no	-	nonoPS4_ModeratePM3noPVS1nononoPM2-Supportingno	2+2+8+1	P
c.848T>C	p.(Leu283Pro)	8	yes	no	no	2	0	hom	17188916	PS4_Supporting	PM3_Supporting	no	no	0.955	PP3_Strong	0	0	0	PM2-Supporting						no	no	no	-	nonoPS4_SupportingPM3_SupportingnonoPP3_StrongnonoPM2-Supportingno	1+2+2+2	LP
c.852+5G>A	p.?	8i	yes (3)	no	no	1	0	het	18683078	no	no	PP4	no	–	PP3	1	0.000004114	–	PM2-Supporting						no	no	no	-	nonononoPP4noPP3nonoPM2-Supportingno	1+1+1	VUS
c.853-26_854del	p.(Gly285Serfs*57)	9	no	no	no	1	0	het	32872442	no	PM3_Supporting	no	PVS1	–	no	0	0	0	PM2-Supporting						no	no	no	-	nononoPM3_SupportingnoPVS1nononoPM2-Supportingno	1+8+1	P
c.856C>T	p.(Pro286Ser)	9	yes (4)	no	no	1	0	het	28794906	no	no	no	no	0.716	PP3	0	0	0	PM2-Supporting			is likely to affectligand binding (PMID:26071121)			no	no	no	-	nonononononoPP3nonoPM2-Supportingno	1+1	VUS
c.873C>A	p.(Asn291Lys)	9	yes (3;3;5)	no	no	1	0	het	28302372	no	PM3_Supporting	no	no	0.787	PP3_Moderate	0	0	0	PM2-Supporting						no	no	no	-	nononoPM3_SupportingnonoPP3_ModeratenonoPM2-Supportingno	1+2+1	VUS
c.873del	p.(Asn291Lysfs*41)	9	yes	no	no	1	2	2 ch, 1 het	34306040, 24332224	PS4_Moderate	PM3_Supporting	no	PVS1	–	no	0	0	0	PM2-Supporting						no	no	no	-	nonoPS4_ModeratePM3_SupportingnoPVS1nononoPM2-Supportingno	2+1+8+1	P
c.877G>A	p.(Ala293Thr)	9	yes	no	no	39	15	25 hom, 29 het	8900228, 19433437, 20732827, 29427049, 37020324, 10960496	PS4_Moderate	PM3_Very Strong	PP4	no	0.950	PP3_Strong	15	0.00005989	0.0002022	no	0,8 % in E.coli (PMID: 9711871)					PS3_Supporting	no	no	-	nonoPS4_ModeratePM3_Very StrongPP4noPP3_StrongPS3_Supportingnonono	2+8+1+4+1	P
c.878C>T	p.(Ala293Val)	9	no	no	PM5	0	3	hom	32777384	no	no	no	no	0.936	PP3_Strong	0	0	0	PM2-Supporting						no	no	no	-	noPM5nonononoPP3_StrongnonoPM2-Supportingno	2+4+1	LP
c.880C>T	p.(Arg294Trp)	9	yes	no	PM5	2	0	1 hom , 1 ch	31788423, 9600243	PS4_Supporting	PM3	PP4	no	0.958	PP3_Strong	0	0	0	PM2-Supporting						no	no	no	-	noPM5PS4_SupportingPM3PP4noPP3_StrongnonoPM2-Supportingno	1+2+2+1+4+1	P
c.881G>A	p.(Arg294Gln)	9	yes	no	no	4	0	1 hom, 1 ch, 2 het	29665094	PS4_Moderate	PM3	no	no	0.962	PP3_Strong	3	0.00001197	0.000009580	PM2-Supporting						no	no	no	-	nonoPS4_ModeratePM3nonoPP3_StrongnonoPM2-Supportingno	2+2+4+1	LP
c.881G>C	p.(Arg294Pro)	9	yes	no	PM5	3	0	2 hom, 1 het	29201125, 25762492	PS4_Moderate	no	no	no	0.969	PP3_Strong	0	0	0	PM2-Supporting						no	no	no	-	noPM5PS4_ModeratenononoPP3_StrongnonoPM2-Supportingno	2+2+4+1	LP
c.883T>C	p.(Tyr295His)	9	yes	no	no	1	0	hom	8541831	no	no	PP4	no	0.909	PP3_Moderate	0	0	0	PM2-Supporting	0,7 % in E.coli (PMID: 9711871)					PS3_Supporting	no	no	-	nonononoPP4noPP3_ModeratePS3_SupportingnoPM2-Supportingno	1+2+1+1	VUS
c.892G>A	p.(Ala298Thr)	9	yes	no	no	5	0	2 ch, 3 het	37020324, 26656312, 27672653, 23104440, 11058907	PS4_Moderate	PM3_Strong	PP4_Moderate	no	0.496	no	5	0.00001997	0.00002136	PM2-Supporting					neutral (PMID 9711871)	no	no	no	-	nonoPS4_ModeratePM3_StrongPP4_ModeratenonononoPM2-Supportingno	2+4+2+1	LP
c.898G>A	p.(Gly300Ser)	9	no	no	no	1	0	het	32240488	no	no	no	no	0.919	PP3_Moderate	0	0	0	PM2-Supporting						no	no	no	-	nonononononoPP3_ModeratenonoPM2-Supportingno	2+1	VUS
c.901G>A	p.(Val301Met)	9	yes (5)	no	no	1	0	het	24332224	no	PM3_Supporting	no	no	0.843	PP3_Moderate	2	0.000007985	–	PM2-Supporting						no	no	no	-	nononoPM3_SupportingnonoPP3_ModeratenonoPM2-Supportingno	1+2+1	VUS
c.905T>C	p.(Leu302Pro)	9	yes	no	no	0	2	het	22728054	no	PM3_Supporting	no	no	0.960	PP3_Strong	0	0	0	PM2-Supporting						no	no	no	-	nononoPM3_SupportingnonoPP3_StrongnonoPM2-Supportingno	1+4+1	LP
c.908G>A	p.(Gly303Glu)	9	no	no	no	1	0	ch	34306040	no	PM3	no	no	0.939	PP3_Strong	0	0	0	PM2-Supporting						no	no	no	-	nononoPM3nonoPP3_StrongnonoPM2-Supportingno	2+4+1	LP
c.909del	p.(Ala304Leufs*28)	9	no	no	no	2	0	het	21811973	PS4_Supporting	PM3	no	PVS1	–	no	0	0	0	PM2-Supporting						no	no	no	-	nonoPS4_SupportingPM3noPVS1nononoPM2-Supportingno	1+2+8+1	P
c.910G>A	p.(Ala304Thr)	9	yes	no	no	2	0	het	37020324, 10960496	PS4_Supporting	PM3_Supporting	PP4	no	0.910	PP3_Moderate	1	0.000003993	–	PM2-Supporting						no	no	no	-	nonoPS4_SupportingPM3_SupportingPP4noPP3_ModeratenonoPM2-Supportingno	1+1+1+2+1	LP
c.914C>T	p.(Ser305Leu)	9	yes	no	no	8	4	3 ch, 2 hom, 7 het	22728054, 08900228, 21176883, 21811973, 15954035, 24332224, 29665094	PS4_Moderate	PM3_Very Strong	PP4_Moderate	no	0.741	PP3	1	0.000003994	–	PM2-Supporting						no	no	no	-	nonoPS4_ModeratePM3_Very StrongPP4_ModeratenoPP3nonoPM2-Supportingno	2+4+2+1+1	P
c.922T>C	p.(Cys308Arg)	9	no	no	no	1	0	het	24795062	no	PM3_Supporting	no	no	0.964	PP3_Strong	0	0	0	PM2-Supporting						no	no	no	-	nononoPM3_SupportingnonoPP3_StrongnonoPM2-Supportingno	1+4+1	LP
c.923G>C	p.(Cys308Ser)	9	no	no	PM5_Supporting	0	0	-	9711871	no	no	no	no	0.888	PP3_Moderate	0	0	0	PM2-Supporting						no	no	no	-	noPM5_SupportingnonononoPP3_ModeratenonoPM2-Supportingno	1+2+1	VUS
c.926T>G	p.(Leu309Trp)	9	no	no	no	1	0	het	10960496	no	no	no	no	0.656	PP3	1	0.000003995	–	PM2-Supporting						no	no	no	-	nonononononoPP3nonoPM2-Supportingno	1+1	VUS
c.937C>T	p.(Arg313Trp)	9	yes	no	no	5	0	3 het, 2 hom	19433437, 24332224, 25762492, 26071121, 30570710	PS4_Moderate	PM3	PP4	no	0.809	PP3_Moderate	2	0.000008000	0.00001082	PM2-Supporting	0,2 % in E.coli (PMID: 9711871)		is likely destabilize the tetramer association (PMID:26071121)			PS3_Supporting	no	no	-	nonoPS4_ModeratePM3PP4noPP3_ModeratePS3_SupportingnoPM2-Supportingno	2+2+1+2+1+1	LP
c.938G>A	p.(Arg313Gln)	9	yes	no	PM5	1	0	het	24332224	no	no	no	no	0.944	PP3_Strong	7	0.00002800	0.00002596	PM2-Supporting						no	no	no	-	noPM5nonononoPP3_StrongnonoPM2-Supportingno	2+4+1	LP
c.947C>A	p.(Ala316Asp)	9	no	no	no	0	2	hom	8044820	no	no	no	no	0.752	PP3	0	0	0	PM2-Supporting						no	no	no	-	nonononononoPP3nonoPM2-Supportingno	1+2	VUS
c.979G>A	p.(Ala327Thr)	9	no	no	no	0	2	het	24332224	no	PM3_Supporting	no	no	0.977	PP3_Strong	0	0	0	PM2-Supporting						no	no	no	-	nononoPM3_SupportingnonoPP3_StrongnonoPM2-Supportingno	1+4+1	LP
c.988C>T	p.(Gln330*)	9	yes	no	no	1	0	hom	34504725	no	PM3_Supporting	no	PVS1	–	no	0	0	0	PM2-Supporting						no	no	no	-	nononoPM3_SupportingnoPVS1nononoPM2-Supportingno	1+8+1	P
c.997C>G	p.(Gln333Glu)	10	yes (3;3;3;4)	no	no	0	0	-	9711871	no	no	no	no	0.950	PP3_Strong	0	0	0	PM2-Supporting						no	no	no	-	nonononononoPP3_StrongnonoPM2-Supportingno	4+1	VUS
c.997C>T	p.(Gln333*)	10	yes	no	no	1	0	het	27397597	no	no	PP4	PVS1	–	no	0	0	0	PM2-Supporting						no	no	no	-	nonononoPP4PVS1nononoPM2-Supportingno	1+8+1	P
c.1003_1005del	p.(Lys335del)	10	no	no	no	1	0	het	35254636	no	no	no	no	–	no	1	0.000003981	–	PM2-Supporting						no	PM4_Supporting	no	-	nonononononononoPM4_SupportingPM2-Supportingno	1+1	VUS
c.1015A>G	p.(Met339Val)	10	yes	no	no	2	2	2 ch, 2 hom	21176883, 34504725	PS4_Moderate	PM3_Strong	PP4_Moderate	no	0.968	PP3_Strong	1	0.000003981	–	PM2-Supporting						no	no	no	-	nonoPS4_ModeratePM3_StrongPP4_ModeratenoPP3_StrongnonoPM2-Supportingno	2+4+2+4+1	P
c.1018C>T	p.(Leu340Phe)	10	yes	no	no	4	7	hom	32777384, 37275239	PS4_Moderate	PM3	no	no	0.811	PP3_Moderate	0	0	0	PM2-Supporting						no	no	no	-	nonoPS4_ModeratePM3nonoPP3_ModeratenonoPM2-Supportingno	2+2+2+1	LP
c.1021A>C	p.(Thr341Pro)	10	no	no	no	1	0	hom	17188916	no	no	no	no	0.979	PP3_Strong	0	0	0	PM2-Supporting						no	no	no	-	nonononononoPP3_StrongnonoPM2-Supportingno	4+1	VUS
c.1022C>T	p.(Thr341Ile)	10	no	no	no	0	2	het	22728054	no	no	no	no	0.854	PP3_Moderate	0	0	0	PM2-Supporting						no	no	no	-	nonononononoPP3_ModeratenonoPM2-Supportingno	2+1	VUS
c.1031C>T	p.(Thr344Ile)	10	yes (5)	no	no	1	0	hom	34504725	no	PM3_Supporting	no	no	0.846	PP3_Moderate	0	0	0	PM2-Supporting						no	no	no	-	nononoPM3_SupportingnonoPP3_ModeratenonoPM2-Supportingno	1+2+1	VUS
c.1034T>C	p.(Leu345Pro)	10	no	no	no	1	0	hom	34504725	no	PM3_Supporting	no	no	0.908	PP3_Moderate	0	0	0	PM2-Supporting						no	no	no	-	nononoPM3_SupportingnonoPP3_ModeratenonoPM2-Supportingno	1+2+1	VUS
c.1037G>A	p.(Gly346Asp)	10	no	no	no	1	0	het	23104440	no	PM3_Supporting	no	no	0.946	PP3_Strong	0	0	0	PM2-Supporting						no	no	no	-	nononoPM3_SupportingnonoPP3_StrongnonoPM2-Supportingno	1+4+1	LP
c.1044C>A	p.(His348Gln)	10	no	no	no	1	0	hom	32777384	no	no	no	no	0.361	no	0	0	0	PM2-Supporting						no	no	no	-	nononononononononoPM2-Supportingno	1	VUS
c.1045G>A	p.(Ala349Thr)	10	yes	no	no	4	0	2 het, 1 ch, 1 hom	9600243, 29665094, 34306040, 32240488	PS4_Moderate	PM3	PP4	no	0.761	PP3	0	0	0	PM2-Supporting						no	no	no	-	nonoPS4_ModeratePM3PP4noPP3nonoPM2-Supportingno	2+2+1+1+1	LP
c.1048T>C	p.(Cys350Arg)	10	no	no	no	1	0	hom	35662016	no	no	no	no	0.946	PP3_Strong	1	0.000003984	–	PM2-Supporting						no	no	no	-	nonononononoPP3_StrongnonoPM2-Supportingno	4+1	VUS
c.1054C>T	p.(Gln352*)	10	yes	no	no	2	0	1 ch, 1 hom	21176883, 15954035	PS4_Supporting	PM3	PP4	PVS1	–	no	0	0	0	PM2-Supporting						no	no	no	-	nonoPS4_SupportingPM3PP4PVS1nononoPM2-Supportingno	1+2+1+8+1	P
c.1060G>A	p.(Gly354Ser)	10	yes	no	no	9	3	5 ch, 5 het, 2 hom	9600243, 16377226, 24332224, 26674492, 27672653, 26656312, 29111448, 28302372	PS4_Moderate	PM3_Very Strong	PP4_Moderate	no	0.936	PP3_Strong	1	0.000003991	–	PM2-Supporting						no	no	no	-	nonoPS4_ModeratePM3_Very StrongPP4_ModeratenoPP3_StrongnonoPM2-Supportingno	2+8+2+4+1	P
c.1060G>C	p.(Gly354Arg)	10	no	no	PM5	0	0	-	9711871	no	no	no	no	0.967	PP3_Strong	0	0	0	PM2-Supporting	0,1 % in E.coli (PMID: 9711871)					PS3_Supporting	no	no	-	noPM5nonononoPP3_StrongPS3_SupportingnoPM2-Supportingno	2+4+1+1	LP
c.1061G>C	p.(Gly354Ala)	10	no	no	PM5	1	0	het	21176883	no	PM3_Supporting	PP4	no	0.960	PP3_Strong	0	0	0	PM2-Supporting						no	no	no	-	noPM5noPM3_SupportingPP4noPP3_StrongnonoPM2-Supportingno	2+1+1+4+1	LP
c.1063C>T	p.(Arg355Cys)	10	yes	no	PM5	7	0	2 hom, 1 ch, 4 het	26071121, 30570710, 27672653, 27672653, 26656312, 28302372, 30570710	PS4_Moderate	PM3_Strong	no	no	0.959	PP3_Strong	8	0.00003193	0.00004417	PM2-Supporting	0 % in E.coli (PMID: 9711871)		disrupts the stabilizing salt–bridge interaction with E64 (PMID:26071121)			PS3	no	no	-	noPM5PS4_ModeratePM3_StrongnonoPP3_StrongPS3noPM2-Supportingno	2+2+4+4+4+1	P
c.1064G>A	p.(Arg355His)	10	yes	no	no	6	2	2 hom, 2 ch, 4 het	9600243, 21176883, 11058907, 24332224, 29335023	PS4_Moderate	PM3_Strong	PP4_Moderate	no	0.960	PP3_Strong	4	0.00001597	0.00001082	PM2-Supporting			leads to electrostatic changes on the surface of GCDH (PMID 28062662)	affects GCDH protein stability, negative impact on the complex formation with DLST (PMID 28062662)		PS3_Moderate	no	no	-	nonoPS4_ModeratePM3_StrongPP4_ModeratenoPP3_StrongPS3_Moderate noPM2-Supportingno	2+4+2+4+2+1	P
c.1081A>G	p.(Lys361Glu)	10	no	no	no	1	0	het	21176883	no	PM3_Supporting	no	no	0.658	PP3	0	0	0	PM2-Supporting						no	no	no	-	nononoPM3_SupportingnonoPP3nonoPM2-Supportingno	1+1+1	VUS
c.1082+2T>G	p.?	10i	no	no	no	1	0	ch	33728242	no	PM3	PP4_Moderate	PVS1_Strong	–	no	0	0	0	PM2-Supporting						no	no	no	-	nononoPM3PP4_ModeratePVS1_StrongnononoPM2-Supportingno	2+2+4+1	LP
c.1093G>A	p.(Glu365Lys)	11	yes	no	no	16	8	21 hom, 3 ch	25721963, 10066389, 19433437, 15505400, 11174631, 28438223, 28438223, 29665094, 32777384	PS4_Moderate	PM3_Strong	PP4_Moderate	no	0.814	PP3_Moderate	7	0.00002784	0.00002134	PM2-Supporting	1,3 % in E.coli (PMID: 9711871); in E. coli 0.8 % and 1.3 % (PMID: 10066389) , in COS7-cells hom p.Glu365Lys/ p.Glu365Lys 0 % (PMID 37078465)					PS3	no	no	-	nonoPS4_ModeratePM3_StrongPP4_ModeratenoPP3_ModeratePS3noPM2-Supportingno	2+4+2+2+4+1	P
c.1098G>A	p.(Met366Ile)	11	yes (3)	no	no	1	0	het	37020324	no	PM3_Supporting	no	no	0.686	PP3	0	0	0	PM2-Supporting						no	no	no	-	nononoPM3_SupportingnonoPP3nonoPM2-Supportingno	1+1+1	VUS
c.1108del	p.(Leu370*)	11	no	no	no	1	0	het	31788423	no	no	no	PVS1	–	no	0	0	0	PM2-Supporting						no	no	no	-	nononononoPVS1nononoPM2-Supportingno	8+1	LP
c.1115G>A	p.(Arg372Lys)	11	yes	no	no	2	0	het	18775269, 10960496	PS4_Supporting	PM3	PP4	no	0.902	PP3_Moderate	0	0	0	PM2-Supporting						no	no	no	-	nonoPS4_SupportingPM3PP4noPP3_ModeratenonoPM2-Supportingno	1+2+1+2+1	LP
c.1118A>G	p.(Asn373Ser)	11	yes (4)	no	no	2	0	hom	29201125	PS4_Supporting	no	no	no	0.902	PP3_Moderate	0	0	0	PM2-Supporting						no	no	no	-	nonoPS4_SupportingnononoPP3_ModeratenonoPM2-Supportingno	1+2+1	VUS
c.1119T>G	p.(Asn373Lys)	11	no	no	no	1	0	hom	34504725	no	PM3_Supporting	no	no	0.819	PP3_Moderate	0	0	0	PM2-Supporting						no	no	no	-	nononoPM3_SupportingnonoPP3_ModeratenonoPM2-Supportingno	1+2+1	VUS
c.1123T>C	p.(Cys375Arg)	11	yes	no	no	1	0	ch	24973495	no	PM3	no	no	0.979	PP3_Strong	0	0	0	PM2-Supporting						no	no	no	-	nononoPM3nonoPP3_StrongnonoPM2-Supportingno	2+4+1	LP
c.1127G>A	p.(Gly376Glu)	11	no	no	no	1	0	het	29665094	no	PM3_Supporting	no	no	0.874	PP3_Moderate	0	0	0	PM2-Supporting						no	no	no	-	nononoPM3_SupportingnonoPP3_ModeratenonoPM2-Supportingno	1+2+1	VUS
c.1130A>G	p.(Lys377Arg)	11	no	no	no	1	0	hom	34504725	no	PM3_Supporting	no	no	0.860	PP3_Moderate	1	0.000003977	–	PM2-Supporting						no	no	no	-	nononoPM3_SupportingnonoPP3_ModeratenonoPM2-Supportingno	1+2+1	VUS
c.1133C>T	p.(Ala378Val)	11	yes (5)	no	PM5_Supporting	1	0	hom	29665094	no	no	no	no	0.926	PP3_Moderate	0	0	0	PM2-Supporting						no	no	no	-	noPM5_SupportingnonononoPP3_ModeratenonoPM2-Supportingno	1+2+1	VUS
c.1132G>A	p.(Ala378Thr)	11	yes	no	no	1	0	ch	-	no	PM3	no	no	0.941	PP3_Strong	0	0	-	PM2-Supporting						no	no	no	-	nononoPM3nonoPP3_StrongnonoPM2-Supportingno	2+4+1	LP
c.1144_1145del	p.(Ala382Profs*14)	11	no	no	no	1	0	het	21176883	no	no	no	PVS1	–	no	0	0	0	PM2-Supporting						no	no	no	-	nononononoPVS1nononoPM2-Supportingno	8+1	LP
c.1144G>A	p.(Ala382Thr)	11	yes	no	no	3	0	2 het, 1 hom	35662016, 33064266, 33064266	PS4_Moderate	PM3_Supporting	no	no	0.943	PP3_Strong	1	0.000003977	–	PM2-Supporting	0,2 % in E.coli (PMID: 9711871)					PS3_Supporting	no	no	-	nonoPS4_ModeratePM3_SupportingnonoPP3_StrongPS3_SupportingnoPM2-Supportingno	2+1+4+1+1	LP
c.1147C>A	p.(Arg383Ser)	11	no	no	PM5	1	0	hom	30203563	no	PM3_Supporting	no	no	0.862	PP3_Moderate	0	0	0	PM2-Supporting						no	no	no	-	noPM5noPM3_SupportingnonoPP3_ModeratenonoPM2-Supportingno	2+1+2+1	LP
c.1147C>T	p.(Arg383Cys)	11	yes	no	no	15	0	5 hom, 10 het	18683078, 19433437, 15985591, 29665094, 33623287	PS4_Moderate	PM3_Strong	PP4	no	0.916	PP3_Moderate	4	0.00001591	0.000009580	PM2-Supporting	in COS7-cells hom p.Arg383Cys/ p.Arg383Cys 0 %, ch p.Arg88Cys/ p.Arg383Cys 0 %, ch p.Arg383Cys/ p.Ala421Val 0 % and ch p.Met80Leu/ p.Arg383Cys 20 % (PMID 37078465)					PS3_Supporting	no	no	-	nonoPS4_ModeratePM3_StrongPP4noPP3_ModeratePS3_SupportingnoPM2-Supportingno	2+4+1+2+1+1	P
c.1148G>A	p.(Arg383His)	11	yes	no	PM5	1	0	het	33015233	no	PM3_Supporting	no	no	0.950	PP3_Strong	4	0.00001591	0.00002133	PM2-Supporting						no	no	no	-	noPM5noPM3_SupportingnonoPP3_StrongnonoPM2-Supportingno	2+1+4+1	LP
c.1153G>A	p.(Ala385Thr)	11	no	no	PM5	1	0	het	29665094	no	PM3_Supporting	no	no	0.932	PP3_Strong	0	0	0	PM2-Supporting	in COS7-cells ch p.Ala385Thr/ p.Arg402Trp 0 % (PMID 37078465)					PS3_Supporting	no	no	-	noPM5noPM3_SupportingnonoPP3_StrongPS3_SupportingnoPM2-Supportingno	2+1+4+1+1	LP
c.1154C>T	p.(Ala385Val)	11	no	no	no	1	3	1het, 3 ch	19433437, 26674492	PS4_Moderate	PM3	PP4_Moderate	no	0.941	PP3_Strong	0	0	0	PM2-Supporting						no	no	no	-	nonoPS4_ModeratePM3PP4_ModeratenoPP3_StrongnonoPM2-Supportingno	2+2+2+4+1	P
c.1156C>G	p.(Arg386Gly)	11	yes	no	PM5	1	0	ch	11058907	no	PM3	no	no	0.879	PP3_Moderate	4	0.00001591	0.00007353	PM2-Supporting						no	no	no	-	noPM5noPM3nonoPP3_ModeratenonoPM2-Supportingno	2+2+2+1	LP
c.1156C>T	p.(Arg386*)	11	yes	no	no	3	0	1 hom, 1 ch, 1 het	28302372, 29665094, 34504725	PS4_Moderate	PM3	no	PVS1	–	no	2	0.000007953	–	PM2-Supporting						no	no	no	-	nonoPS4_ModeratePM3noPVS1nononoPM2-Supportingno	2+2+8+1	P
c.1157G>A	p.(Arg386Gln)	11	yes	no	no	7	0	3 hom, 1 ch, 3 het	17523120, 26071121, 27672653	PS4_Moderate	PM3_Strong	PP4_Moderate	no	0.955	PP3_Strong	2	0.000007953	–	PM2-Supporting			is likely destabilize the tetramer association (PMID:26071121)			no	no	no	-	nonoPS4_ModeratePM3_StrongPP4_ModeratenoPP3_StrongnonoPM2-Supportingno	2+4+2+4+1	P
c.1161_1174del	p.(Asp387Glufs*5)	11	no	no	no	0	0	-	9600243	no	no	no	PVS1	-	no	0	0	-	PM2-Supporting		fs, early stop (PMID: 9600243)				no	no	no	-	nononononoPVS1nononoPM2-Supportingno	8+1	LP
c.1163T>C	p.(Met388Thr)	11	no	no	no	1	0	het	19433437	no	no	PP4	no	0.937	PP3_Strong	0	0	0	PM2-Supporting						no	no	no	-	nonononoPP4noPP3_StrongnonoPM2-Supportingno	1+4+1	LP
c.1168G>C	p.(Gly390Arg)	11	yes	no	PM5	3	0	2 het, 1 hom	18411069, 08900228, 17188916	PS4_Moderate	PM3_Supporting	PP4_Moderate	no	0.975	PP3_Strong	3	0.00001193	–	PM2-Supporting						no	no	no	-	noPM5PS4_ModeratePM3_SupportingPP4_ModeratenoPP3_StrongnonoPM2-Supportingno	2+2+1+2+4+1	P
c.1168G>T	p.(Gly390Trp)	11	no	no	PM5	2	0	het	29665094, 27672653	PS4_Supporting	PM3_Supporting	no	no	0.982	PP3_Strong	0	0	0	PM2-Supporting						no	no	no	-	noPM5PS4_SupportingPM3_SupportingnonoPP3_StrongnonoPM2-Supportingno	1+2+1+4+1	LP
c.1169G>A	p.(Gly390Glu)	11	no	no	PM5	1	0	1 ch	34306040	no	PM3	no	no	0.976	PP3_Strong	0	0	0	PM2-Supporting						no	no	no	-	noPM5noPM3nonoPP3_StrongnonoPM2-Supportingno	2+2+4+1	LP
c.1169G>C	p.(Gly390Ala)	11	yes	no	no	5	2	4 het, 3 hom	24332224, 35076458, 32240488, J Inherit Metab Dis (2011) 34 (Suppl 3): S49-S286	PS4_Moderate	PM3	no	no	0.987	PP3_Strong	0	0	0	PM2-Supporting	0,2 % in E.coli (PMID: 9711871)					PS3_Supporting	no	no	-	nonoPS4_ModeratePM3nonoPP3_StrongPS3_SupportingnoPM2-Supportingno	2+2+4+1+1	P
c.1169G>T	p.(Gly390Val)	11	yes	no	PM5	2	2	het	11073722, 17661081, 29665094	PS4_Moderate	PM3	no	no	0.977	PP3_Strong	1	0.000003977	–	PM2-Supporting						no	no	no	-	noPM5PS4_ModeratePM3nonoPP3_StrongnonoPM2-Supportingno	2+2+2+4+1	P
c.1172_1173insT	p.(Asn392Glufs*5)	11	no	no	no	0	2	het	24332224	no	no	no	PVS1	–	no	0	0	0	PM2-Supporting						no	no	no	-	nononononoPVS1nononoPM2-Supportingno	8+1	LP
c.1172G>T	p.(Gly391Val)	11	no	no	no	1	0	het	31788423	no	no	no	no	0.950	PP3_Strong	1	0.000003977	–	PM2-Supporting						no	no	no	-	nonononononoPP3_StrongnonoPM2-Supportingno	4+1	VUS
c.1173del	p.(Asn392Metfs*9)	11	yes	no	no	6	0	6 het, 2 hom	10960496, 25762492, 33064266	PS4_Moderate	PM3_Strong	PP4_Moderate	PVS1_Strong	–	no	2	0.000007957	0.000009580	PM2-Supporting						no	no	no	-	nonoPS4_ModeratePM3_StrongPP4_ModeratePVS1_StrongnononoPM2-Supportingno	2+4+2+4+1	P
c.1173dup	p.(Asn392Glufs*5)	11	yes	no	no	2	0	1 ch, 1 het	25762492, 34504725	PS4_Supporting	PM3	no	PVS1_Strong	–	no	4	0.00001591	0.000007010	PM2-Supporting						no	no	no	-	nonoPS4_SupportingPM3noPVS1_StrongnononoPM2-Supportingno	1+2+4+1	LP
c.1174A>G	p.(Asn392Asp)	11	no	no	no	0	0	-	9711871	no	no	no	no	0.903	PP3_Moderate	1	0.000003977	–	PM2-Supporting						no	no	no	-	nonononononoPP3_ModeratenonoPM2-Supportingno	2+1	VUS
c.1175A>G	p.(Asn392Ser)	11	yes (5)	no	no	1	0	hom	17188916	no	no	no	no	0.807	PP3_Moderate	0	0	0	PM2-Supporting						no	no	no	-	nonononononoPP3_ModeratenonoPM2-Supportingno	2+1	VUS
c.1178G>A	p.(Gly393Glu)	11	no	no	no	1	0	het*	32240488	no	no	no	no	0.907	PP3_Moderate	0	0	0	PM2-Supporting						no	no	no	-	nonononononoPP3_ModeratenonoPM2-Supportingno	2+1	VUS
c.1189G>A	p.(Glu397Lys)	11	yes	no	no	2	0	het	29665094, 36913764	PS4_Supporting	PM3	no	no	0.953	PP3_Strong	0	0	0	PM2-Supporting						no	no	no	-	nonoPS4_SupportingPM3nonoPP3_StrongnonoPM2-Supportingno	1+2+4+1	LP
c.1193A>G	p.(Tyr398Cys)	11	no	no	no	2	0	1 hom, 1 het	29665094, 18775269	PS4_Supporting	PM3_Supporting	no	no	0.912	PP3_Moderate	0	0	0	PM2-Supporting	in COS7-cells ch p.Tyr398Cys/ p.Ala421Val 0 % (PMID 37078465)					PS3_Supporting	no	no	-	nonoPS4_SupportingPM3_SupportingnonoPP3_ModeratePS3_SupportingnoPM2-Supportingno	1+1+2+1+1	LP
c.1198G>A	p.(Val400Met)	11	yes	no	no	28	4	9 hom, 3 ch, 20 het	32240488, 37020324, 21912879, 10960496, 22728054, 21031586, 16183314, 26847429, 29665094	PS4_Moderate	PM3_Very Strong	PP4_Moderate	no	0.892	PP3_Moderate	27	0.0001074	0.0001086	no	0,8 % in E.coli (PMID: 9711871); in E. coli, 49.4 % and in COS-7 cells 33.3 % (PMID: 37685964)			has strictly lower stability, iumpaired ETF interaction, weaker FAD binding (PMID 31491587)		PS3	no	no	-	nonoPS4_ModeratePM3_Very StrongPP4_ModeratenoPP3_ModeratePS3nonono	2+8+2+2+4	P
c.1204C>T	p.(Arg402Trp)	11	yes	no	no	166	17	77 hom, 106 het (inkl. ch)	22728054, 9600243, 10960496, 11073722, 19433437, 18775269, 20732827, 23395213, 17661081, 22771013, 17523120, 25256449, 24973495, 25762492, 25038128, 27397597, 28352331, 26656312, 28438223, 28389991, 28062662, 29111448,29665094, 29721918, 29086383, 30570710, 30217722, 29292490, 32306145, 32872442, 32777384, 33773571, 37275239, 37020324, 33064266, 34504725, 32240488, 37317575	PS4_Moderate	PM3_Very Strong	PP4_Moderate	no	0.924	PP3_Moderate	81	0.0003223	0.0003828	no	3,0 % in E.coli (PMID: 9711871, 8900227); in BHK calls 1,6 %; in E.coli, in COS7-cells hom p.Arg402Trp/ p.Arg402Trp 0 %, ch p.Ala385Thr/ p.Arg402Trp 0 %, ch p.Arg402Trp/ p.Ala421Val 0 %, ch p.Ser259Pro/ p.Arg402Trp 0 %, ch p.Arg402Trp/ p.Ala409Thr 8%, ch p.Leu54Pro/ p.Arg402Trp 0%, ch p.Ala195Thr/ p.Arg402Trp 3% and ch p.Arg161Gln/ p.Arg402Trp 3 % (PMID 37078465)		x	Stability, Oligomerization, decreased cellular GCDH levels (PMID: 37685964)		PS3	no	no	-	nonoPS4_ModeratePM3_Very StrongPP4_ModeratenoPP3_ModeratePS3nonono	2+8+2+2+4	P
c.1205G>A	p.(Arg402Gln)	11	yes	no	PM5	5	0	2 ch, 3 hom	21811973, 29665094, 37275239, 34504725	PS4_Moderate	PM3_Strong	no	no	0.980	PP3_Strong	1	0.000003980	–	PM2-Supporting						no	no	no	-	noPM5PS4_ModeratePM3_StrongnonoPP3_StrongnonoPM2-Supportingno	2+2+4+4+1	P
c.1207C>T	p.(His403Tyr)	11	yes	no	no	5	0	hom	34504725, 25762492,24332224	PS4_Moderate	PM3	no	no	0.979	PP3_Strong	0	0	0	PM2-Supporting						no	no	no	-	nonoPS4_ModeratePM3nonoPP3_StrongnonoPM2-Supportingno	2+2+4+1	LP
c.1208A>G	p.(His403Arg)	11	no	no	PM5	0	0	-	9711871	no	no	no	no	0.968	PP3_Strong	0	0	0	PM2-Supporting	0,03 % in E.coli (PMID: 9711871)					PS3_Supporting	no	no	-	noPM5nonononoPP3_StrongPS3_SupportingnoPM2-Supportingno	2+4+1+1	LP
c.1210dup	p.(Ala404Glyfs*15)	11	no	no	no	1	0	ch	11015709	no	PM3	no	PVS1_Strong	–	no	0	0	0	PM2-Supporting						no	no	no	-	nononoPM3noPVS1_StrongnononoPM2-Supportingno	2+4+1	LP
c.1210G>C	p.(Ala404Pro)	11	no	no	no	1	0	het	37020324	no	PM3_Supporting	no	no	0.661	PP3	0	0	0	PM2-Supporting						no	no	no	-	nononoPM3_SupportingnonoPP3nonoPM2-Supportingno	1+1+1	VUS
c.1213A>G	p.(Met405Val)	11	yes	no	no	11	4	het	17188916, 16183314, 27397597, 28438223, 29665094, 35076458, 37020324	PS4_Moderate	PM3_Very Strong	PP4	no	0.613	no	15	0.00005971	0.0003339	PM2_Supporting	in COS7-cells ch p.Met405Val/ p.Ala421Val 0 % (PMID 37078465)					no	no	no	-	nonoPS4_ModeratePM3_Very StrongPP4nonononoPM2_Supportingno	2+8+1	P
c.1213dup	p.(Met405Asnfs*14)	11	yes	no	no	1	0	hom	DOI:10.4149/BLL_2016_123 (Bratisl Med J 2016; 117(11): 631-638)	no	no	no	PVS1_Strong	–	no	0	0	0	PM2-Supporting						no	no	no	-	nononononoPVS1_StrongnononoPM2-Supportingno	4+1	VUS
c.1218C>G	p.(Asn406Lys)	11	no	no	no	0	0	-	9711871	no	no	no	no	0.833	PP3_Moderate	0	0	0	PM2-Supporting						no	no	no	-	nonononononoPP3_ModeratenonoPM2-Supportingno	2+1	VUS
c.1219C>G	p.(Leu407Val)	11	yes	no	PM5_Supporting	1	0	het	26316201	no	PM3_Supporting	no	no	0.864	PP3_Moderate	1	0.000003982	–	PM2-Supporting						no	no	no	-	noPM5_SupportingnoPM3_SupportingnonoPP3_ModeratenonoPM2-Supportingno	1+1+2+1	VUS
c.1220T>C	p.(Leu407Pro)	11	yes	no	no	1	0	het	29665094	no	no	no	no	0.984	PP3_Strong	0	0	0	PM2-Supporting						no	no	no	-	nonononononoPP3_StrongnonoPM2-Supportingno	4+1	VUS
c.1225G>A	p.(Ala409Thr)	11	no	no	no	1	0	het	DOI:10.4149/BLL_2016_123 (Bratisl Med J 2016; 117(11): 631-638)	no	PM3_Supporting	no	no	0.390	no	0	0	0	PM2-Supporting	in COS7-cells ch p.Arg402Trp/ p.Ala409Thr 9 % (PMID 37078465)					PS3_Supporting	no	no	-	nononoPM3_SupportingnononoPS3_SupportingnoPM2-Supportingno	1+1+1	VUS
c.1228G>A	p.(Val410Met)	11	yes	no	no	3	0	2 hom, 1 het	29665094, 26071121, 17622945	PS4_Moderate	PM3_Supporting	PP4	no	0.857	PP3_Moderate	1	0.000003987	–	PM2-Supporting			may alter the ligand binding by Y413 and R138 (PMID: 26071121)			no	no	no	-	nonoPS4_ModeratePM3_SupportingPP4noPP3_ModeratenonoPM2-Supportingno	2+1+1+2+1	LP
c.1228G>T	p.(Val410Met)	11	no	PS1	no	1	0	het	18285246	no	PM3_Supporting	no	no	0.857	PP3_Moderate	1	0.000003987	–	PM2-Supporting			may alter the ligand binding by Y413 and R138 (PMID: 26071121)			no	no	no	-	PS1nonoPM3_SupportingnonoPP3_ModeratenonoPM2-Supportingno	4+1+2+1	LP
c.1237T>G	p.(Tyr413Asp)	11	no	no	PM5_Supporting	1	0	het	21176883	no	no	PP4	no	0.953	PP3_Strong	0	0	0	PM2-Supporting						no	no	no	-	noPM5_SupportingnonoPP4noPP3_StrongnonoPM2-Supportingno	1+1+4+1	LP
c.1238A>G	p.(Tyr413Cys)	11	yes	no	no	1	0	hom	25762492	no	no	no	no	0.962	PP3_Strong	0	0	0	PM2-Supporting						no	no	no	-	nonononononoPP3_StrongnonoPM2-Supportingno	4+1	VUS
c.1239C>A	p.(Tyr413*)	11	yes	no	no	1	2	ch	1.15085e+07	PS4_Moderate	PM3	no	PVS1_Strong	–	no	0	0	0	PM2-Supporting						no	no	no	-	nonoPS4_ModeratePM3noPVS1_StrongnononoPM2-Supportingno	2+2+4+1	LP
c.1240G>A	p.(Glu414Lys)	11	yes	no	no	6	4	5 hom, 4 het, 1 ch	16466958, 22728054, 19433437, 29458885, 27397597	PS4_Moderate	PM3	PP4	no	0.959	PP3_Strong	11	0.00004397	0.00005024	PM2-Supporting	4,5 % in E.coli (PMID: 9711871/ 8900227; E414Q); in E. coli 1.2 % and in COS-7 cells 0.9 % (PMID: 37685964); in BHK cells 1,7 % (PMID: 18775954)		affects the catalytic base of GCDH that abstracts protons, and impairs the orientation of the substrate (PMID: 18775954)	Stability, Oligomerization (PMID: 37685964), loss of tetramer formation(PMID: 18775954)		PS3	no	no	-	nonoPS4_ModeratePM3PP4noPP3_StrongPS3noPM2-Supportingno	2+2+4+4+1	P
c.1241A>C	p.(Glu414Ala)	11	no	no	PM5	1	0	hom	25762492	no	no	no	no	0.929	PP3_Moderate	0	0	0	PM2-Supporting						no	no	no	-	noPM5nonononoPP3_ModeratenonoPM2-Supportingno	2+2+1	VUS
c.1243+1G>C	p.?	11i	no	no	no	0	3	het	9266361	no	PM3_Supporting	PP4_Moderate	PVS1	–	no	0	0	0	PM2-Supporting		exon 11 skipping, fs (PMID: 9600243)				no	no	no	-	nononoPM3_SupportingPP4_ModeratePVS1nononoPM2-Supportingno	1+2+8+1	P
c.1243G>A	p.(Gly415Ser)	11	no	no	no	1	0	het	29665094	no	PM3_Supporting	no	no	0.957	PP3_Strong	1	0.000004000	–	PM2-Supporting						no	no	no	-	nononoPM3_SupportingnonoPP3_StrongnonoPM2-Supportingno	1+4+1	LP
c.1244-11A>G	p.?	11i	no	no	no	1	0	ch	26656312	no	PM3	no	PVS1 (RNA)	–	no	0	0	0	PM2-Supporting		skipping of coding region of exon 12 and part of 3' UTR (PMID: 26656312)				no	no	no	-	nononoPM3noPVS1 (RNA)nononoPM2-Supportingno	2+8+1	P
c.1244-2A>C	p.?	11i	yes	no	no	20	10	12 hom, 5 ch, 13 het	21811973, 11058907, 12210585, 18285246, 23104440, 25297592, 28302372, 34306040, 27672653, 21176883, 14691600, 18683078	PS4_Moderate	PM3_Very Strong	PP4_Moderate	PVS1	–	no	22	0.00008756	0.0008091	no						no	no	no	-	nonoPS4_ModeratePM3_Very StrongPP4_ModeratePVS1nonononono	2+8+2+8	P
c.1244-2A>G	p.?	11i	yes	PS1_Supporting	no	1	0	het	25256449	no	PM3_Supporting	no	PVS1	–	no	0	0	0	PM2-Supporting						no	no	no	-	PS1_SupportingnonoPM3_SupportingnoPVS1nononoPM2-Supportingno	1+1+8+1	P
c.1247C>T	p.(Thr416Ile)	12	yes	no	no	5	5	9 hom, 1 het	17188916, 08900228	PS4_Moderate	PM3	PP4_Moderate	no	0.969	PP3_Strong	0	0	0	PM2-Supporting						no	no	no	-	nonoPS4_ModeratePM3PP4_ModeratenoPP3_StrongnonoPM2-Supportingno	2+2+2+4+1	P
c.1249C>T	p.(His417Tyr)	12	no	no	no	2	0	hom	32777384, 29665094	PS4_Supporting	no	no	no	0.808	PP3_Moderate	0	0	0	PM2-Supporting						no	no	no	-	nonoPS4_SupportingnononoPP3_ModeratenonoPM2-Supportingno	1+2+1	VUS
c.1253A>T	p.(Asp418Val)	12	no	no	no	1	0	het	32777384	no	no	no	no	0.963	PP3_Strong	0	0	0	PM2-Supporting						no	no	no	-	nonononononoPP3_StrongnonoPM2-Supportingno	4+1	VUS
c.1261G>A	p.(Ala421Thr)	12	yes	no	PM5	1	0	het	27672653	no	PM3_Supporting	no	no	0.904	PP3_Moderate	50	0.0001990	0.001911	no	18,5 % in E.coli (PMID: 9711871)			E. coli, FAD binding (PMID: 12948740)		PS3	no	no	-	noPM5noPM3_SupportingnonoPP3_ModeratePS3nonono	2+1+2+4	LP
c.1262C>T	p.(Ala421Val)	12	yes	no	no	39	17	25 hom, 31 het	19433437, 17478444, 1951469, 29665094, 32777384, 32240488, 22728054,11073722, 19433437, 17622945,DOI:10.4149/BLL_2016_123 (Bratisl Med J 2016; 117(11): 631-638) , 28438223, 28062662, 33015233, 36913764	PS4_Moderate	PM3_Very Strong	PP4	no	0.945	PP3_Strong	30	0.0001194	0.0001598	no	41,3 % in E.coli (PMID: 9711871/ 8900227); in E. coli 2.5 % and in COS-7 cells 9.7 % (PMID: 37685964) x (COS-7 cells, oligomerization); x (E. coli, protein structure); x (43.4 % WT); x (E. coli, FAD binding)			Stability, Oligomerization (PMID: 37685964), loss of tetramer formation(PMID: 18775954), E. coli, FAD binding (PMID: 12948740)		PS3	no	no	-	nonoPS4_ModeratePM3_Very StrongPP4noPP3_StrongPS3nonono	2+8+1+4+4	P
c.1271T>C	p.(Leu424Pro)	12	no	no	no	1	0	hom	34504725	no	PM3_Supporting	no	no	0.979	PP3_Strong	0	0	0	PM2-Supporting						no	no	no	-	nononoPM3_SupportingnonoPP3_StrongnonoPM2-Supportingno	1+4+1	LP
c.1274G>T	p.(Gly425Val)	12	no	no	no	1	0	het	18683078	no	PM3_Supporting	no	no	0.946	PP3_Strong	0	0	0	PM2-Supporting						no	no	no	-	nononoPM3_SupportingnonoPP3_StrongnonoPM2-Supportingno	1+4+1	LP
c.1282_1285ins71	p.(?)	12	no	no	no	1	0	het	24332224	no	PM3_Supporting	no	no	–	no	0	0	-	PM2-Supporting						no	no	no	-	nononoPM3_SupportingnononononoPM2-Supportingno	1+1	VUS
c.1286C>T	p.(Thr429Met)	12	yes	no	no	4	2	3 hom, 1 ch, 2 het	9600243, 24973495, 29201125	PS4_Moderate	PM3_Strong	PP4_Moderate	no	0.960	PP3_Strong	2	0.000007957	–	PM2-Supporting	in COS7-cells hom p.Thr429Met/ p.Thr429Met 5 %, chp.Glu64Asp/ p.Thr429Met 0 % (PMID 37078465)			is almost completely devoid of FAD (PMID: 12948740)		PS3	no	no	-	nonoPS4_ModeratePM3_StrongPP4_ModeratenoPP3_StrongPS3noPM2-Supportingno	2+4+2+4+4+1	P
c.1298C>A	p.(Ala433Glu)	12	yes	no	PM5	1	0	het	9600243	no	no	PP4	no	0.922	PP3_Moderate	0	0	0	PM2-Supporting	in E. coli 5,6 % (PMID: 37685964)			Stability, Oligomerization, induces loss of GCDH thermal stability (PMID: 37685964)		PS3	no	no	-	noPM5nonoPP4noPP3_ModeratePS3noPM2-Supportingno	2+1+2+4+1	P
c.1298C>T	p.(Ala433Val)	12	yes	no	no	5	0	3 hom, 2 het	21176883, 33064266, 10960496, 29201125, 34504725	PS4_Moderate	PM3	no	no	0.895	PP3_Moderate	4	0.00001592	0.000007020	PM2-Supporting	in E. coli 18.3 % and in COS-7 cells 0.2 % (PMID: 37685964)			Stability, Oligomerization (PMID: 37685964), E. coli, FAD binding (PMID: 12948740, 15274622)		PS3	no	no	-	nonoPS4_ModeratePM3nonoPP3_ModeratePS3noPM2-Supportingno	2+2+2+4+1	P
c.1300T>C	p.(Phe434Leu)	12	no	no	no	1	0	hom	-	no	no	no	no	0.833	PP3_Moderate	1	0.000003979	-	PM2-Supporting						no	no	no	-	nonononononoPP3_ModeratenonoPM2-Supportingno	2+1	VUS
c.1317A>G	p.(*439Trpext*27)	12	yes	no	no	2	0	het	11073722, 29665094	PS4_Supporting	PM3	no	no	–	no	0	0	0	PM2-Supporting						no	PM4	no	-	nonoPS4_SupportingPM3nonononoPM4PM2-Supportingno	1+2+2+1	LP
c.127+20C>T	p.?	i3													BP4, BP7	1	0.000003978	-	PM2-Supporting										BP4, BP7PM2-Supporting	-1-1+1	Likely benign
c.271+3G>A	p.?	i4													BP4, BP7	90	0.0003580	0.004052	BS1										BP4, BP7BS1	-1-1-4	Benign
c.300G>T	p.(Met100Ile)	5												0.665	PP3	1	0.000003977	-	PM2-Supporting										PP3PM2-Supporting	1+1	VUS
c.471C>T	p.(Ser157=)	6													BP4, BP7	77	0.0003062	0.002560	BS1										BP4, BP7BS1	-1-1-4	Benign
c.531C>T	p.(Phe177=)	7													BP4, BP7	76	0.0003025	0.0004598	no										BP4, BP7no	-1	Likely benign
c.642G>A	p.(Thr214=)	8													BP4, BP7	105	0.0004178	0.004668	BS1										BP4, BP7BS1	-1-1-4	Benign
c.752A>G	p.(Gln251Arg)	8												0.482	no	0	0	0	PM2-Supporting										noPM2-Supporting	1	VUS
c.852+223C>T	p.?	i8														9415	0.3005	0.3902	BA1										BA1		Benign
c.876C>T	p.(Asn292=)	9													BP4, BP7	2	0.000007983	0.00002138	PM2-Supporting										BP4, BP7PM2-Supporting	-1-1+1	Likely benign
c.951C>T	p.(Leu317=)	9													BP4, BP7	0	0	0	PM2-Supporting										BP4, BP7PM2-Supporting	-1-1+1	Likely benign
c.1011A>G	p.(Ala337=)	10													BP4, BP7	674	0.002683	0.03074	BS1										BP4, BP7BS1	-1-4	Likely benign
c.1085C>A	p.(Ala362Asp)	11												0.336	no	298	0.001185	0.01144	BS1										noBS1	-4	Likely benign
c.1143C>T	p.(Ile381=)	11													BP4, BP7	309	0.001229	0.001733	BS1										BP4, BP7BS1	-1-1-4	Benign
c.1173G>T	p.(Gly391=)	11	yes	no	no	1	0	het		no	no	no	no	no	no	83034	0.3303	0.4414	BA1						no	no	no	-	nononononononononoBA1no		Benign
c.*161G>A	3'	3' UTR														3017	0.01207	0.03798	BA1										BA1		Benign
c.*165A>G	3'	3' UTR														152803	0.6116	0.8178	BA1										BA1		Benign
c.*288G>T	3'	3' UTR														10143	0.3238	0.4006	BA1										BA1		Benign

## Sheet: S2
Table S2. Geographic distribution of GA-1 individuals in LOVD.
Country	Individuals	% of all individuals
Spain	90	11.8577
Germany	85	11.1989
Turkey	76	10.0132
India	68	8.95916
China	54	7.11462
USA	53	6.98287
Russia	51	6.71937
Israel	28	3.68906
Brazil	24	3.16206
Taiwan (ROC)	22	2.89855
Canada	19	2.50329
Japan	19	2.50329
Egypt	14	1.84453
Iran	14	1.84453
South Africa	14	1.84453
Poland	13	1.71278
Ireland	12	1.58103
Cyprus	11	1.44928
Italy	10	1.31752
Netherlands	9	1.18577
Portugal	9	1.18577
Chile	7	0.922266
Malaysia	7	0.922266
Australia	6	0.790514
Denmark	6	0.790514
Mexico	5	0.658762
United Kingdom	4	0.527009
Venezuela	4	0.527009
Croatia	3	0.395257
Greece	3	0.395257
Republic of Korea	3	0.395257
Austria	2	0.263505
Saudi Arabia	2	0.263505
Slovakia	2	0.263505
Switzerland	2	0.263505
Belgium	1	0.131752
Czech Republic	1	0.131752
Iraq	1	0.131752
Jordan	1	0.131752
Morocco	1	0.131752
Romania	1	0.131752
Slovenia	1	0.131752
Syria	1	0.131752

## Sheet: S3
Table S3. The three most common variants worldwide and per region. For Australia all variants are shown due to too little data available. In Southeast and East Asia variants c.1064G>A and c.416C>T occur with equal frequency. The same color indicates the same variant found within the most common variants of different regions.
Region	Allele	Alleles	% Alleles		Alleles Worldwide	% alleles worldwide
World	c.1204C>T	257	17.0878		257	17.09
	c.1262C>T	80	5.31915		80	5.31915
	c.877G>A	79	5.25266		79	5.25266
	others	1088	72.3404		1088	72.3404
	total	1504
Africa	c.877G>A	25	43.1034		79	5.25266
	c.1204C>T	13	22.4138		257	17.09
	c.770G>A	6	10.3448		17	1.13032
	others	14	24.1379
	total	58
Central Europe	c.1204C>T	40	16.5289		257	17.09
	c.1262C>T	19	7.85124		80	5.31915
	c.1093G>A	18	7.43802		45	2.99202
	others	165	68.1818
	total	242
India	c.1204C>T	13	9.77444		257	17.09
	c.1207C>T	8	6.01504		10	0.664894
	c.536T>G	5	3.7594		5	0.332447
	others	107	80.4511
	total	133
North and Central America	c.1262C>T	44	28.5714		80	5.31915
	c.91+5G>T	38	24.6753		38	2.5266
	c.1240G>A	13	8.44156		15	0.99734
	others	59	38.3117
	total	154
Russia	c.1204C>T	53	55.2083		257	17.09
	c.1262C>T	12	12.5		80	5.31915
	c.219del	7	7.29167		8	0.531915
	others	24	25
	total	96
South America	c.1204C>T	24	34.7826		257	17.09
	c.91+5G>A	10	14.4928		10	0.664894
	c.877G>A	7	10.1449		79	5.25266
	others	28	40.5797
	total	69
Southeast and East Asia	c.1244-2A>C	41	19.5238		42	2.79255
	c.914C>T	8	3.80952		14	0.930851
	c.1064G>A / c.416C>T	7	3.33333		10/10	0,66/0,66
	others	154	73.3333
	total	210
Southern and Eastern Europe	c.1204C>T	62	24.5059		257	17.09
	c.877G>A	36	14.2292		79	5.25266
	c.1198G>A	34	13.4387		41	2.72606
	others	121	47.8261
	total	253
Turkey and Near East	c.1204C>T	40	16.3265		257	17.09
	c.743C>T	31	12.6531		44	2.92553
	c.1018C>T	22	8.97959		22	1.46277
	others	152	62.0408
	total	245
UK and Ireland	c.1093G>A	10	31.25		45	2.99202
	c.743C>T	4	12.5		44	2.92553
	c.344G>A	3	9.375		6	0.398936
	others	15	46.875
	total	32
Australia	c.680G>C	2	16.6667		29	1.92819
	c.1147C>T	2	16.6667		20	1.32979
	c.1244-2A>C	1	8.33333		42	2.79255
	c.383G>A	1	8.33333		18	1.19681
	c.852+5G>A	1	8.33333		1	0.0664894
	c.1274G>T	1	8.33333		1	0.0664894
	c.770G>A	1	8.33333		17	1.13032
	c.1168G>C	1	8.33333		4	0.265957
	c.1093G>A	1	8.33333		45	2.99202
	c.636-10_642dup	1	8.33333		1	0.0664894
	total	12

## Sheet: S4
Table S4. Variant frequency worldwide.
Variant	Alleles	% of all alleles
c.1204C>T	257	17.0878
c.1262C>T	80	5.31915
c.877G>A	79	5.25266
c.1093G>A	45	2.99202
c.743C>T	44	2.92553
c.1244-2A>C	42	2.79255
c.1198G>A	41	2.72606
c.91+5G>T	38	2.5266
c.680G>C	29	1.92819
c.1018C>T	22	1.46277
c.1147C>T	20	1.32979
c.1247C>T	19	1.2633
c.383G>A	18	1.19681
c.482G>A	17	1.13032
c.770G>A	17	1.13032
c.1240G>A	15	0.99734
c.1213A>G	15	0.99734
c.914C>T	14	0.930851
c.1060G>A	14	0.930851
c.263G>A	13	0.864362
c.1173del	12	0.797872
c.1064G>A	10	0.664894
c.416C>T	10	0.664894
c.1207C>T	10	0.664894
c.1169G>C	10	0.664894
c.1157G>A	10	0.664894
c.91+5G>A	10	0.664894
c.769C>T	9	0.598404
c.1286C>T	9	0.598404
c.192G>T	9	0.598404
c.1063C>T	9	0.598404
c.1298C>T	8	0.531915
c.1205G>A	8	0.531915
c.219del	8	0.531915
c.382C>T	7	0.465426
c.532G>A	7	0.465426
c.937C>T	7	0.465426
c.803G>T	7	0.465426
c.356C>T	6	0.398936
c.344G>A	6	0.398936
c.572T>C	6	0.398936
c.395G>A	6	0.398936
c.301G>A	6	0.398936
c.1015A>G	6	0.398936
c.533G>A	6	0.398936
c.148T>C	6	0.398936
c.262C>T	6	0.398936
c.553G>A	6	0.398936
c.389T>C	6	0.398936
c.878C>T	6	0.398936
c.650C>T	5	0.332447
c.271+1G>A	5	0.332447
c.1045G>A	5	0.332447
c.764C>T	5	0.332447
c.892G>A	5	0.332447
c.337T>C	5	0.332447
c.1228G>A	5	0.332447
c.281G>A	5	0.332447
c.881G>C	5	0.332447
c.881G>A	5	0.332447
c.433del	5	0.332447
c.536T>G	5	0.332447
c.583G>A	4	0.265957
c.848T>C	4	0.265957
c.1168G>C	4	0.265957
c.413G>A	4	0.265957
c.226C>T	4	0.265957
c.1169G>T	4	0.265957
c.1154C>T	4	0.265957
c.706T>C	4	0.265957
c.775T>C	4	0.265957
c.947C>A	4	0.265957
c.401A>G	4	0.265957
c.662T>C	4	0.265957
c.674G>A	4	0.265957
c.1118A>G	4	0.265957
c.1156C>T	4	0.265957
c.1249C>T	4	0.265957
c.700C>T	4	0.265957
c.541G>C	4	0.265957
c.505G>A	4	0.265957
c.1144G>A	4	0.265957
c.880C>T	3	0.199468
c.442G>A	3	0.199468
c.541G>A	3	0.199468
c.463T>C	3	0.199468
c.848del	3	0.199468
c.1243+1G>C	3	0.199468
c.1054C>T	3	0.199468
c.464A>G	3	0.199468
c.641C>T	3	0.199468
c.1193A>G	3	0.199468
c.479A>G	3	0.199468
c.873del	3	0.199468
c.521T>C	3	0.199468
c.299T>C	3	0.199468
c.368A>G	3	0.199468
c.763T>C	3	0.199468
c.531C>A	3	0.199468
c.481C>T	2	0.132979
c.437C>A	2	0.132979
c.1022C>T	2	0.132979
c.905T>C	2	0.132979
c.640A>G	2	0.132979
c.832C>T	2	0.132979
c.1115G>A	2	0.132979
c.910G>A	2	0.132979
c.787A>G	2	0.132979
c.636-4_639del	2	0.132979
c.578_579insTCA	2	0.132979
c.1021A>C	2	0.132979
c.1175A>G	2	0.132979
c.90del	2	0.132979
c.909del	2	0.132979
c.371G>A	2	0.132979
c.478C>T	2	0.132979
c.655G>A	2	0.132979
c.1317A>G	2	0.132979
c.526T>C	2	0.132979
c.554G>C	2	0.132979
c.1239C>A	2	0.132979
c.764C>G	2	0.132979
c.538A>G	2	0.132979
c.682T>C	2	0.132979
c.511G>T	2	0.132979
c.176A>C	2	0.132979
c.1172_1173insT	2	0.132979
c.411C>G	2	0.132979
c.979G>A	2	0.132979
c.406G>T	2	0.132979
c.536T>C	2	0.132979
c.1241A>C	2	0.132979
c.1173dup	2	0.132979
c.1238A>G	2	0.132979
c.510G>C	2	0.132979
c.152dup	2	0.132979
c.485del	2	0.132979
c.1168G>T	2	0.132979
c.227A>C	2	0.132979
c.1213dup	2	0.132979
c.646_649dup	2	0.132979
c.158C>A	2	0.132979
c.730G>T	2	0.132979
c.109_110del	2	0.132979
c.588_589delinsTCCA	2	0.132979
c.148T>G	2	0.132979
c.1189G>A	2	0.132979
c.561C>A	2	0.132979
c.1133C>T	2	0.132979
c.1204C>T (publ. as c.1203C>T)	2	0.132979
c.1147C>A	2	0.132979
c.169G>A	2	0.132979
c.1044C>A	2	0.132979
c.1048T>C	2	0.132979
c.221A>G	2	0.132979
c.636–4_639del	2	0.132979
c.452C>T	2	0.132979
c.755G>A	2	0.132979
c.278A>G	2	0.132979
c.309G>C	2	0.132979
c.442G>T	2	0.132979
c.10A>T	2	0.132979
c.257C>T	2	0.132979
c.649C>T	2	0.132979
c.535C>G	2	0.132979
c.1034T>C	2	0.132979
c.1130A>G	2	0.132979
c.1031C>T	2	0.132979
c.675G>A	2	0.132979
c.1271T>C	2	0.132979
c.1119T>G	2	0.132979
c.988C>T	2	0.132979
c.319G>A	2	0.132979
c.704dup	2	0.132979
c.795_796insCTATGATCATC	2	0.132979
c.1210dup	1	0.0664894
c.852+5G>A	1	0.0664894
c.1274G>T	1	0.0664894
c.157C>T	1	0.0664894
c.833C>G	1	0.0664894
c.1298C>A	1	0.0664894
c.281G>T	1	0.0664894
c.268G>A	1	0.0664894
c.387_388del	1	0.0664894
c.926T>G	1	0.0664894
c.212T>C	1	0.0664894
c.1173G>T	1	0.0664894
c.556A>T	1	0.0664894
c.215G>T	1	0.0664894
c.1237T>G	1	0.0664894
c.1081A>G	1	0.0664894
c.334+2T>C	1	0.0664894
c.730G>A	1	0.0664894
c.1061G>C	1	0.0664894
c.1144_1145del	1	0.0664894
c.658G>T	1	0.0664894
c.1156C>G	1	0.0664894
c.713T>C	1	0.0664894
c.397G>A	1	0.0664894
c.1163T>C	1	0.0664894
c.1A>G	1	0.0664894
c.467G>T	1	0.0664894
c.658G>A	1	0.0664894
c.416C>G	1	0.0664894
c.901G>A	1	0.0664894
c.1282_1285ins71	1	0.0664894
c.938G>A	1	0.0664894
c.394C>G	1	0.0664894
c.302G>A	1	0.0664894
c.1228G>T	1	0.0664894
c.1037G>A	1	0.0664894
c.1244-2A>G	1	0.0664894
c.1123T>C	1	0.0664894
c.922T>C	1	0.0664894
c.636-10_642dup	1	0.0664894
c.656C>A	1	0.0664894
c.1219C>G	1	0.0664894
c.1261G>A	1	0.0664894
c.392A>T	1	0.0664894
c.1225G>A	1	0.0664894
c.397G>T	1	0.0664894
c.997C>T	1	0.0664894
c.1244-11A>G	1	0.0664894
c.334G>T	1	0.0664894
c.856C>T	1	0.0664894
c.456C>G	1	0.0664894
c.873C>A	1	0.0664894
c.1153G>A	1	0.0664894
c.238A>C	1	0.0664894
c.1220T>C	1	0.0664894
c.1243G>A	1	0.0664894
c.1127G>A	1	0.0664894
c.380C>T	1	0.0664894
c.1108del	1	0.0664894
c.1172G>T	1	0.0664894
c.1082+2T>G	1	0.0664894
c.1148G>A	1	0.0664894
c.853-26_854del	1	0.0664894
c.1253A>T	1	0.0664894
c.732_733del	1	0.0664894
c.349G>A	1	0.0664894
c.722G>T	1	0.0664894
c.331A>T	1	0.0664894
c.1169G>A	1	0.0664894
c.554G>A	1	0.0664894
c.908G>A	1	0.0664894
c.179T>C	1	0.0664894
c.240G>C	1	0.0664894
c.665T>C	1	0.0664894
c.833C>T	1	0.0664894
c.1210G>C	1	0.0664894
c.1098G>A	1	0.0664894
c.167T>G	1	0.0664894
c.539C>T	1	0.0664894
c.1003_1005del	1	0.0664894
c.1178G>A	1	0.0664894
arr[GRCh37]19p13.2(12,991,506_13,003,217)x1	1	0.0664894
c.647C>T	1	0.0664894
c.704G>A	1	0.0664894
c.79del	1	0.0664894
arr[GRCh37]19p13.2(12,994,984_13,003,217)x1	1	0.0664894
c.127+1G>T	1	0.0664894
c.161T>C	1	0.0664894
c.471_473del	1	0.0664894
c.898G>A	1	0.0664894

## Sheet: S5
Table S5. Genotype prevalence worldwide.
Genotype	Count	% count	homozygous/heterozygous/only one variant described
c.[1204C>T];c.[1204C>T]	77	10.15	homozygous
c.[1262C>T];c.[1262C>T]	25	3.29381	homozygous
c.[877G>A];c.[877G>A]	25	3.29381	homozygous
c.[1093G>A];c.[1093G>A]	21	2.7668	homozygous
c.[91+5G>T];c.[91+5G>T]	19	2.50329	homozygous
c.[743C>T];c.[743C>T]	16	2.10804	homozygous
c.[1244-2A>C];c.[1244-2A>C]	12	1.58103	homozygous
c.[877G>A];c.[1204C>T]	12	1.58103	heterozygous
c.[1018C>T];c.[1018C>T]	11	1.44928	homozygous
c.[1198G>A];c.[1198G>A]	9	1.18577	homozygous
c.[1204C>T];c.[1262C>T]	9	1.18577	heterozygous
c.[1247C>T];c.[1247C>T]	9	1.18577	homozygous
c.[1198G>A];c.[1204C>T]	7	0.922266	heterozygous
c.[263G>A];c.[263G>A]	6	0.790514	homozygous
c.[383G>A];c.[383G>A]	6	0.790514	homozygous
c.[1147C>T];c.[1147C>T]	5	0.658762	homozygous
[c.1204C>T];–	5	0.658762	only one variant described
c.[1207C>T];c.[1207C>T]	5	0.658762	homozygous
c.[1240G>A];c.[1240G>A]	5	0.658762	homozygous
c.[770G>A];c.[770G>A]	5	0.658762	homozygous
c.[1204C>T];c.[680G>C]	4	0.527009	heterozygous
c.[1204C>T];c.[743C>T]	4	0.527009	heterozygous
c.[219del];c.[1204C>T]	4	0.527009	heterozygous
c.[482G>A];c.[482G>A]	4	0.527009	homozygous
c.[877G>A];c.[1198G>A]	4	0.527009	heterozygous
c.[91+5G>A];c.[91+5G>A]	4	0.527009	homozygous
c.[1060G>A];c.[1154C>T]	3	0.395257	heterozygous
c.[1064G>A];c.[1147C>T]	3	0.395257	heterozygous
c.[1157G>A];c.[1157G>A]	3	0.395257	homozygous
c.[1169G>C];c.[1169G>C]	3	0.395257	homozygous
c.[1173del];c.[1173del]	3	0.395257	homozygous
c.[1204C>T];c.[382C>T]	3	0.395257	heterozygous
c.[1204C>T];c.[482G>A]	3	0.395257	heterozygous
c.[1204C>T];c.[532G>A]	3	0.395257	heterozygous
c.[1205G>A];c.[1205G>A]	3	0.395257	homozygous
c.[1244-2A>C];c.[271+1G>A]	3	0.395257	heterozygous
c.[1286C>T];c.[1286C>T]	3	0.395257	homozygous
c.[1298C>T];c.[1298C>T]	3	0.395257	homozygous
c.[192G>T];c.[192G>T]	3	0.395257	homozygous
c.[301G>A];c.[301G>A]	3	0.395257	homozygous
c.[680G>C];c.[1198G>A]	3	0.395257	heterozygous
c.[680G>C];c.[1243+1G>C]	3	0.395257	heterozygous
c.[680G>C];c.[680G>C]	3	0.395257	homozygous
c.[743C>T];c.[344G>A]	3	0.395257	heterozygous
c.[877G>A];c.[680G>C]	3	0.395257	heterozygous
c.[878C>T];c.[878C>T]	3	0.395257	homozygous
c.[1015A>G];c.[1015A>G]	2	0.263505	homozygous
c.[1060G>A];c.[1060G>A]	2	0.263505	homozygous
c.[1063C>T];c.[1063C>T]	2	0.263505	homozygous
c.[1064G>A];c.[1064G>A]	2	0.263505	homozygous
c.[1118A>G];c.[1118A>G]	2	0.263505	homozygous
c.[1169G>T];c.[1204C>T]	2	0.263505	heterozygous
c.[1204C>T];c.[1173del]	2	0.263505	heterozygous
c.[1213A>G];c.[1240G>A]	2	0.263505	heterozygous
c.[1228G>A];c.[1228G>A]	2	0.263505	homozygous
c.[1244-2A>C];c[.636-4_639del]	2	0.263505	heterozygous
c.[1249C>T];c.[1249C>T]	2	0.263505	homozygous
c.[1262C>T];c.[1213A>G]	2	0.263505	heterozygous
c.[148T>C];c.[371G>A]	2	0.263505	heterozygous
c.[219del];–	2	0.263505	only one variant described
c.[262C>T];c.[262C>T]	2	0.263505	homozygous
c.[281G>A];c.[662T>C]	2	0.263505	heterozygous
c.[337T>C];c.[337T>C]	2	0.263505	homozygous
c.[356C>T];c.[356C>T]	2	0.263505	homozygous
c.[389T>C];c.[389T>C]	2	0.263505	homozygous
c.[395G>A];c.[1172_1173insT]	2	0.263505	heterozygous
c.[401A>G];c.[401A>G]	2	0.263505	homozygous
c.[411C>G];c.[979G>A]	2	0.263505	heterozygous
c.[416C>T];c.[416C>T]	2	0.263505	homozygous
c.[433del];c.[433del]	2	0.263505	homozygous
c.[437C>A];c.[1022C>T]	2	0.263505	heterozygous
c.[452C>T];c.[873del]	2	0.263505	heterozygous
c.[482G>A];c.[682T>C]	2	0.263505	heterozygous
c.[505G>A];c.[505G>A]	2	0.263505	homozygous
c.[526T>C];c.[554G>C]	2	0.263505	heterozygous
c.[532G>A];c.[1169G>T]	2	0.263505	heterozygous
c.[536T>G];c.[536T>G]	2	0.263505	homozygous
c.[541G>C];c.[541G>C]	2	0.263505	homozygous
c.[553G>A];c.[1204C>T]	2	0.263505	heterozygous
c.[553G>A];c.[553G>A]	2	0.263505	homozygous
c.[572T>C];c.[572T>C]	2	0.263505	homozygous
c.[583G>A];c.[1204C>T]	2	0.263505	heterozygous
c.[636-4_639del];c.[1244-2A>C]	2	0.263505	heterozygous
c.[641C>T];c.[1204C>T]	2	0.263505	heterozygous
c.[650C>T];c.[650C>T]	2	0.263505	homozygous
c.[674G>A];c.[674G>A]	2	0.263505	homozygous
c.[680G>C];c.[1093G>A]	2	0.263505	heterozygous
c.[700C>T];c.[700C>T]	2	0.263505	homozygous
c.[706T>C];c.[775T>C]	2	0.263505	heterozygous
c.[743C>T];c.[1198G>A]	2	0.263505	heterozygous
c.[770G>A];c.[1213A>G]	2	0.263505	heterozygous
c.[803G>T];c.[1204C>T]	2	0.263505	heterozygous
c.[803G>T];c.[803G>T]	2	0.263505	homozygous
c.[848T>C];c.[848T>C]	2	0.263505	homozygous
c.[877G>A];c.[1213A>G]	2	0.263505	heterozygous
c.[877G>A];c.[578_579insTCA]	2	0.263505	heterozygous
c.[877G>A];c.[764C>T]	2	0.263505	heterozygous
c.[881G>C];c.[881G>C]	2	0.263505	homozygous
c.[90del];c.[464A>G]	2	0.263505	heterozygous
c.[914C>T];c.[1015A>G]	2	0.263505	heterozygous
c.[914C>T];c.[905T>C]	2	0.263505	heterozygous
c.[914C>T];c.[914C>T]	2	0.263505	homozygous
c.[937C>T];c.[937C>T]	2	0.263505	homozygous
c.[947C>A];c.[947C>A]	2	0.263505	homozygous
c.[1021A>C];c.[1021A>C]	1	0.131752	homozygous
c.[1031C>T];c.[1031C>T]	1	0.131752	homozygous
c.[1034T>C];c.[1034T>C]	1	0.131752	homozygous
c.[1044C>A];c.[1044C>A]	1	0.131752	homozygous
c.[1045G>A];c.[1045G>A]	1	0.131752	homozygous
c.[1045G>A];c.[1204C>T]	1	0.131752	heterozygous
c.[1048T>C];c.[1048T>C]	1	0.131752	homozygous
c.[1054C>T];c.[1054C>T]	1	0.131752	homozygous
c.[1060G>A];c.[1168G>T]	1	0.131752	heterozygous
c.[1060G>A];c.[1204C>T]	1	0.131752	heterozygous
c.[1060G>A];c.[572T>C]	1	0.131752	heterozygous
c.[1061G>C];c.[1244-2A>C]	1	0.131752	heterozygous
c.[1063C>T];c.[1204C>T]	1	0.131752	heterozygous
c.[1063C>T];c.[1261G>A]	1	0.131752	heterozygous
c.[1064G>A];c.[1156C>G]	1	0.131752	heterozygous
c.[1064G>A];c.[1157G>A]	1	0.131752	heterozygous
c.[1064G>A];c.[148T>C]	1	0.131752	heterozygous
c.[109_110del];c.[1063C>T]	1	0.131752	heterozygous
c.[109_110del];c.[554G>A]	1	0.131752	heterozygous
c.[1093G>A];c.[636-10_642dup]	1	0.131752	heterozygous
c.[1098G>A];c.[1204C>T]	1	0.131752	heterozygous
c.[10A>T];c.[10A>T]	1	0.131752	homozygous
c.[1115G>A];c.[1173del]	1	0.131752	heterozygous
c.[1115G>A];c.[1204C>T]	1	0.131752	heterozygous
c.[1119T>G];c.[1119T>G]	1	0.131752	homozygous
c.[1130A>G];c.[1130A>G]	1	0.131752	homozygous
c.[1133C>T];c.[1133C>T]	1	0.131752	homozygous
c.[1144_1145del];c.[1298C>T]	1	0.131752	heterozygous
c.[1144G>A];c.[1144G>A]	1	0.131752	homozygous
c.[1144G>A];c.[877G>A]	1	0.131752	heterozygous
c.[1147C>A];c.[1147C>A]	1	0.131752	homozygous
c.[1147C>T];c.[238A>C]	1	0.131752	heterozygous
c.[1147C>T];c.[833C>G]	1	0.131752	heterozygous
c.[1147C>T];c.[873del]	1	0.131752	heterozygous
c.[1148G>A];c.[1262C>T]	1	0.131752	heterozygous
c.[1153G>A];c.[1204C>T]	1	0.131752	heterozygous
c.[1156C>T];c.[1156C>T]	1	0.131752	homozygous
c.[1156C>T];c.[1204C>T]	1	0.131752	heterozygous
c.[1157G>A];c.[1204C>T]	1	0.131752	heterozygous
c.[1157G>A];c.[769C>T]	1	0.131752	heterozygous
c.[1168G>C];c.[1168G>C]	1	0.131752	homozygous
c.[1168G>C];c.[1173G>T]	1	0.131752	heterozygous
c.[1169G>A];c.[406G>T]	1	0.131752	heterozygous
c.[1169G>C];c.[1204C>T]	1	0.131752	heterozygous
c.[1169G>C];c.[1262C>T]	1	0.131752	heterozygous
c.[1173dup];c.[536T>G]	1	0.131752	heterozygous
c.[1175A>G];c.[1175A>G]	1	0.131752	homozygous
c.[1178G>A];–	1	0.131752	only one variant described
c.[1189G>A];c.[770G>A]	1	0.131752	heterozygous
c.[1193A>G];c.[1193A>G]	1	0.131752	homozygous
c.[1198G>A];–	1	0.131752	only one variant described
c.[1198G>A];c.[1213A>G]	1	0.131752	heterozygous
c.[1198G>A];c.[1286C>T]	1	0.131752	heterozygous
c.[1204C>T];arr[GRCh37]19p13.2(12,991,506_13,003,217)x1	1	0.131752	heterozygous
c.[1204C>T];arr[GRCh37]19p13.2(12,994,984_13,003,217)x1	1	0.131752	heterozygous
c.[1204C>T];c.[1286C>T]	1	0.131752	heterozygous
c.[1204C>T];c.[1317A>G]	1	0.131752	heterozygous
c.[1204C>T];c.[167T>G]	1	0.131752	heterozygous
c.[1204C>T];c.[226C>T]	1	0.131752	heterozygous
c.[1204C>T];c.[349G>A]	1	0.131752	heterozygous
c.[1204C>T];c.[853-26_854del]	1	0.131752	heterozygous
c.[1210dup];c.[481C>T]	1	0.131752	heterozygous
c.[1213A>G];c.[1204C>T]	1	0.131752	heterozygous
c.[1213A>G];c.[344G>A]	1	0.131752	heterozygous
c.[1213A>G];c.[397G>T]	1	0.131752	heterozygous
c.[1213A>G];c.[521T>C]	1	0.131752	heterozygous
c.[1213A>G];c.[997C>T]	1	0.131752	heterozygous
c.[1213dup];c.[1213dup]	1	0.131752	homozygous
c.[1219C>G];c.[848del]	1	0.131752	heterozygous
c.[1220T>C];c.[1168G>T]	1	0.131752	heterozygous
c.[1238A>G];c.[1238A>G]	1	0.131752	homozygous
c.[1239C>A];c.[1239C>A]	1	0.131752	homozygous
c.[1240G>A];c.[1262C>T]	1	0.131752	heterozygous
c.[1241A>C];c.[1241A>C]	1	0.131752	homozygous
c.[1244-2A>C];c.[1060G>A]	1	0.131752	heterozygous
c.[1244-2A>C];c.[1228G>T]	1	0.131752	heterozygous
c.[1244-2A>C];c.[533G>A]	1	0.131752	heterozygous
c.[1244-2A>G];c.[1204C>T]	1	0.131752	heterozygous
c.[1247C>T];c.[877G>A]	1	0.131752	heterozygous
c.[1262C>T];c.[1127G>A]	1	0.131752	heterozygous
c.[1262C>T];c.[1189G>A]	1	0.131752	heterozygous
c.[1262C>T];c.[1193A>G]	1	0.131752	heterozygous
c.[1262C>T];c.[1225G>A]	1	0.131752	heterozygous
c.[1262C>T];c.[1317A>G]	1	0.131752	heterozygous
c.[1262C>T];c.[157C>T]	1	0.131752	heterozygous
c.[1262C>T];c.[572T>C]	1	0.131752	heterozygous
c.[127+1G>T];c.[1204C>T]	1	0.131752	heterozygous
c.[1271T>C];c.[1271T>C]	1	0.131752	homozygous
c.[1298C>A];c.[281G>T]	1	0.131752	heterozygous
c.[148T>C];c.[148T>C]	1	0.131752	homozygous
c.[148T>G];c.[148T>G]	1	0.131752	homozygous
c.[152dup];c.[152dup]	1	0.131752	homozygous
c.[158C>A];c.[158C>A]	1	0.131752	homozygous
c.[161T>C];c.[1204C>T]	1	0.131752	heterozygous
c.[169G>A];c.[1144G>A]	1	0.131752	heterozygous
c.[169G>A];c.[382C>T]	1	0.131752	heterozygous
c.[176A>C];c.[176A>C]	1	0.131752	homozygous
c.[179T>C];c.[1204C>T]	1	0.131752	heterozygous
c.[192G>T];c.[1123T>C]	1	0.131752	heterozygous
c.[192G>T];c.[1286C>T]	1	0.131752	heterozygous
c.[192G>T];c.[803G>T]	1	0.131752	heterozygous
c.[1A>G];c.[680G>C]	1	0.131752	heterozygous
c.[212T>C];c.[1173del]	1	0.131752	heterozygous
c.[215G>T];c.[1237T>G]	1	0.131752	heterozygous
c.[219del];c.[1262C>T]	1	0.131752	heterozygous
c.[219del];c.[394C>G]	1	0.131752	heterozygous
c.[221A>G];c.[221A>G]	1	0.131752	homozygous
c.[226C>T];c.[1298C>T]	1	0.131752	heterozygous
c.[226C>T];c.[730G>A]	1	0.131752	heterozygous
c.[227A>C];c.[227A>C]	1	0.131752	homozygous
c.[240G>C];c.[1204C>T]	1	0.131752	heterozygous
c.[257C>T];c.[257C>T]	1	0.131752	homozygous
c.[262C>T];c.[680G>C]	1	0.131752	heterozygous
c.[263G>A];c.[909del]	1	0.131752	heterozygous
c.[271+1G>A];c.[1240G>A]	1	0.131752	heterozygous
c.[271+1G>A];c.[1262C>T]	1	0.131752	heterozygous
c.[278A>G];c.[278A>G]	1	0.131752	homozygous
c.[281G>A];c.[1082+2T>G]	1	0.131752	heterozygous
c.[281G>A];c.[281G>A]	1	0.131752	homozygous
c.[299T>C];c.[299T>C]	1	0.131752	homozygous
c.[299T>C];c.[680G>C]	1	0.131752	heterozygous
c.[302G>A ];c.[382C>T]	1	0.131752	heterozygous
c.[309G>C];c.[680G>C]	1	0.131752	heterozygous
c.[309G>C];c.[892G>A]	1	0.131752	heterozygous
c.[319G>A];c.[319G>A]	1	0.131752	homozygous
c.[331A>T];c.[881G>A]	1	0.131752	heterozygous
c.[334+2T>C];c.[532G>A]	1	0.131752	heterozygous
c.[334G>T];c.[1063C>T]	1	0.131752	heterozygous
c.[337T>C];c.[1204C>T]	1	0.131752	heterozygous
c.[344G>A];c.[1204C>T]	1	0.131752	heterozygous
c.[344G>A];c.[640A>G]	1	0.131752	heterozygous
c.[356C>T];c.[1213A>G]	1	0.131752	heterozygous
c.[356C>T];c.[583G>A]	1	0.131752	heterozygous
c.[368A>G];c.[1198G>A]	1	0.131752	heterozygous
c.[368A>G];c.[368A>G]	1	0.131752	homozygous
c.[380C>T];c.[1204C>T]	1	0.131752	heterozygous
c.[382C>T];c.[1060G>A]	1	0.131752	heterozygous
c.[382C>T];c.[1063C>T]	1	0.131752	heterozygous
c.[383G>A];c.[1147C>T]	1	0.131752	heterozygous
c.[383G>A];c.[1204C>T]	1	0.131752	heterozygous
c.[383G>A];c.[1240G>A]	1	0.131752	heterozygous
c.[383G>A];c.[1244-2A>C]	1	0.131752	heterozygous
c.[383G>A];c.[1262C>T]	1	0.131752	heterozygous
c.[383G>A];c.[852+5G>A]	1	0.131752	heterozygous
c.[387_388del];c.[1147C>T]	1	0.131752	heterozygous
c.[389T>C];c.[1108del]	1	0.131752	heterozygous
c.[389T>C];c.[1172G>T]	1	0.131752	heterozygous
c.[392A>T];c.[1244-2A>C]	1	0.131752	heterozygous
c.[395G>A];c.[1173del]	1	0.131752	heterozygous
c.[395G>A];c.[1204C>T]	1	0.131752	heterozygous
c.[395G>A];c.[395G>A]	1	0.131752	homozygous
c.[397G>A];c.[1154C>T]	1	0.131752	heterozygous
c.[406G>T];c.[533G>A]	1	0.131752	heterozygous
c.[413G>A];c.[1169G>C]	1	0.131752	heterozygous
c.[413G>A];c.[413G>A]	1	0.131752	homozygous
c.[413G>A];c.[416C>T]	1	0.131752	heterozygous
c.[416C>T];c.[1157G>A]	1	0.131752	heterozygous
c.[416C>T];c.[478C>T]	1	0.131752	heterozygous
c.[416C>T];c.[658G>T]	1	0.131752	heterozygous
c.[416C>T];c.[743C>T]	1	0.131752	heterozygous
c.[416C>T];c.[769C>T]	1	0.131752	heterozygous
c.[433del];c.[1253A>T]	1	0.131752	heterozygous
c.[442G>A];c.[442G>A]	1	0.131752	homozygous
c.[442G>A];c.[533G>A]	1	0.131752	heterozygous
c.[442G>T];c.[1198G>A]	1	0.131752	heterozygous
c.[442G>T];c.[463T>C]	1	0.131752	heterozygous
c.[463T>C];c.[1262C>T]	1	0.131752	heterozygous
c.[463T>C];c.[680G>C]	1	0.131752	heterozygous
c.[464A>G];c.[1204C>T]	1	0.131752	heterozygous
c.[467G>T];c.[1060G>A]	1	0.131752	heterozygous
c.[471_473del];c.[1262C>T]	1	0.131752	heterozygous
c.[478C>T];c.[1204C>T]	1	0.131752	heterozygous
c.[479A>G];c.[479A>G]	1	0.131752	homozygous
c.[479A>G];c.[510G>C]	1	0.131752	heterozygous
c.[481C>T];c.[1262C>T]	1	0.131752	heterozygous
c.[482G>A];c.[1262C>T]	1	0.131752	heterozygous
c.[482G>A];c.[1282_1285ins71]	1	0.131752	heterozygous
c.[482G>A];c.[848del]	1	0.131752	heterozygous
c.[482G>A];c.[901G>A]	1	0.131752	heterozygous
c.[485del];c.[485del]	1	0.131752	homozygous
c.[511G>T];c.[1198G>A]	1	0.131752	heterozygous
c.[511G>T];c.[1228G>A]	1	0.131752	heterozygous
c.[521T>C];c.[521T>C]	1	0.131752	homozygous
c.[531C>A];c.[531C>A]	1	0.131752	homozygous
c.[531C>A];c.[898G>A]	1	0.131752	heterozygous
c.[532G>A];c.[655G>A]	1	0.131752	heterozygous
c.[533G>A];c.[1205G>A]	1	0.131752	heterozygous
c.[533G>A];c.[1244-11A>G]	1	0.131752	heterozygous
c.[535C>G];c.[535C>G]	1	0.131752	homozygous
c.[536T>C];c.[536T>C]	1	0.131752	homozygous
c.[538A>G];c.[538A>G]	1	0.131752	homozygous
c.[539C>T];c.[1003_1005del]	1	0.131752	heterozygous
c.[541G>A];c.[541G>A]	1	0.131752	homozygous
c.[541G>A];c.[848del]	1	0.131752	heterozygous
c.[556A>T];c.[914C>T]	1	0.131752	heterozygous
c.[561C>A];c.[561C>A]	1	0.131752	homozygous
c.[583G>A];c.[1045G>A]	1	0.131752	heterozygous
c.[588_589delinsTCCA];c.[588_589delinsTCCA]	1	0.131752	homozygous
c.[641C>T];c.[1163T>C]	1	0.131752	heterozygous
c.[646_649dup];c.[646_649dup]	1	0.131752	homozygous
c.[647C>T];c.[1204C>T]	1	0.131752	heterozygous
c.[649C>T];c.[649C>T]	1	0.131752	homozygous
c.[650C>T];c.[1173dup]	1	0.131752	heterozygous
c.[655G>A];c.[892G>A]	1	0.131752	heterozygous
c.[656C>A];c.[1198G>A]	1	0.131752	heterozygous
c.[658G>A];c.[1204C>T]	1	0.131752	heterozygous
c.[662T>C];c.[662T>C]	1	0.131752	homozygous
c.[665T>C];c.[1204C>T]	1	0.131752	heterozygous
c.[675G>A];c.[675G>A]	1	0.131752	homozygous
c.[680G>C];c.[1244-2A>C]	1	0.131752	heterozygous
c.[680G>C];c.[1274G>T]	1	0.131752	heterozygous
c.[680G>C];c.[769C>T]	1	0.131752	heterozygous
c.[704dup];c.[704dup]	1	0.131752	homozygous
c.[704G>A]	1	0.131752	only one variant described
c.[706T>C];c.[706T>C]	1	0.131752	homozygous
c.[713T>C];c.[1244-2A>C]	1	0.131752	heterozygous
c.[722G>T];c.[1169G>C]	1	0.131752	heterozygous
c.[730G>T ];c.[730G>T]	1	0.131752	homozygous
c.[743C>T];c.[1262C>T]	1	0.131752	heterozygous
c.[743C>T];c.[732_733del]	1	0.131752	heterozygous
c.[755G>A];c.[1244-2A>C]	1	0.131752	heterozygous
c.[755G>A];c.[533G>A]	1	0.131752	heterozygous
c.[763T>C];–	1	0.131752	only one variant described
c.[763T>C];c.[763T>C]	1	0.131752	homozygous
c.[764C>G];c.[764C>G]	1	0.131752	homozygous
c.[764C>T];c.[764C>T]	1	0.131752	homozygous
c.[764C>T];c.[881G>C]	1	0.131752	heterozygous
c.[769C>T];–	1	0.131752	only one variant described
c.[769C>T];c.[1262C>T]	1	0.131752	heterozygous
c.[769C>T];c.[510G>C]	1	0.131752	heterozygous
c.[769C>T];c.[769C>T]	1	0.131752	homozygous
c.[769C>T];c.[832C>T]	1	0.131752	heterozygous
c.[770G>A];–	1	0.131752	only one variant described
c.[770G>A];c.[1168G>C]	1	0.131752	heterozygous
c.[770G>A];c.[1243G>A]	1	0.131752	heterozygous
c.[770G>A];c.[922T>C]	1	0.131752	heterozygous
c.[775T>C];c.[1147C>T]	1	0.131752	heterozygous
c.[775T>C];c.[1204C>T]	1	0.131752	heterozygous
c.[787A>G];c.[787A>G]	1	0.131752	homozygous
c.[795_796insCTATGATCATC];c.[795_796insCTATGATCATC]	1	0.131752	homozygous
c.[79del];c.[1204C>T]	1	0.131752	heterozygous
c.[832C>T];c.[1204C>T]	1	0.131752	heterozygous
c.[833C>T];c.[1204C>T]	1	0.131752	heterozygous
c.[856C>T];c.[456C>G]	1	0.131752	heterozygous
c.[873C>A];c.[1244-2A>C]	1	0.131752	heterozygous
c.[877G>A];c.[1210G>C]	1	0.131752	heterozygous
c.[877G>A];c.[268G>A]	1	0.131752	heterozygous
c.[880C>T];c.[880C>T]	1	0.131752	homozygous
c.[880C>T];c.[881G>A]	1	0.131752	heterozygous
c.[881G>A];c.[1156C>T]	1	0.131752	heterozygous
c.[881G>A];c.[881G>A]	1	0.131752	homozygous
c.[892G>A];c.[1037G>A]	1	0.131752	heterozygous
c.[892G>A];c.[1060G>A]	1	0.131752	heterozygous
c.[892G>A];c.[1244-2A>C]	1	0.131752	heterozygous
c.[908G>A];c.[1045G>A]	1	0.131752	heterozygous
c.[909del];c.[1205G>A]	1	0.131752	heterozygous
c.[91+5G>A];c.[226C>T]	1	0.131752	heterozygous
c.[91+5G>A];c.[262C>T]	1	0.131752	heterozygous
c.[910G>A];c.[1204C>T]	1	0.131752	heterozygous
c.[910G>A];c.[926T>G]	1	0.131752	heterozygous
c.[914C>T];c.[1054C>T]	1	0.131752	heterozygous
c.[914C>T];c.[1081A>G]	1	0.131752	heterozygous
c.[914C>T];c.[1147C>T]	1	0.131752	heterozygous
c.[914C>T];c.[1204C>T]	1	0.131752	heterozygous
c.[914C>T];c.[148T>C]	1	0.131752	heterozygous
c.[937C>T]	1	0.131752	only one variant described
c.[937C>T];c.[1173del]	1	0.131752	heterozygous
c.[937C>T];c.[416C>G]	1	0.131752	heterozygous
c.[938G>A];c.[640A>G]	1	0.131752	heterozygous
c.[988C>T];c.[988C>T]	1	0.131752	homozygous
